# Supplementary material for: Selection of primary health care quality indicators in Europe: A Delphi study protocol
Source: PLoS One. 2024 Oct 24;19(10):e0309395. doi: 10.1371/journal.pone.0309395 (PMC11500873; doi:10.1371/journal.pone.0309395)
Supplement: S1 Table — (XLSX) [file pone.0309395.s001.xlsx]

## Sheet: Ordenados para o eDelphi
Indicaror ID	Panel #	Indicator Name	Dimension of Care	Type of Care	Function	Domain	Context	Description	Calculation formula	Calculation measure	Reference
1	1	Sexual Counselling: Reproductive and sexual transmited disease test results	Process	Preventive	Screening and prevention	Effective	W - Pregnancy and family planning	Promote sexual counselling on reproductive and sexual transmited disease test results	Number of counselling sessions to communicate reproductive and sexual transmited disease tests results	Number	1. Mazur, A., Brindis, C. D., & Decker, M. J. (2018). Assessing youth-friendly sexual and reproductive health services: a systematic review. BMC Health Services Research, 18(1). // 2. Dehne KL, Riedner G. Sexually transmitted infections among adolescents: the need for adequate health services. Geneva: World Health Organization; 2005. // 3. Newton-Levinson A, Leichliter JS, Chandra-Mouli V. Sexual…
2	1	Sexual Counselling: Pregnant and parenting teen services	Process	Preventive	Screening and prevention	Effective	W - Pregnancy and family planning	Provides Pregnant and parenting teen services	Existence of sexual counselling (pregnant and parenting teen) services	Yes/No	1. Mazur, A., Brindis, C. D., & Decker, M. J. (2018). Assessing youth-friendly sexual and reproductive health services: a systematic review. BMC Health Services Research, 18(1). // 2. Bensussen-Walls W, Saewyc EM. Teen-focused care versus adult-focused care for the high-risk pregnant adolescent: an outcomes evaluation. Public Health Nurs. 2001;18(6):424–35.
3	1	Preventive care: Low birth weight rate	Outcome	Preventive	Screening and prevention	Effective	W - Pregnancy and family planning	Preventive care: Low birth weight rate	Numerator: Number of children with low birth weight; Denominator: Total of birth children followed for the period	Proportion	1. Kringos, D. S., Boerma, W. G., Hutchinson, A., van der Zee, J., & Groenewegen, P. P. (2010). The breadth of primary care: a systematic literature review of its core dimensions. BMC Health Services Research, 10(1) // 2. Marshall M, Klazinga N, Leatherman S, Hardy C, Bergmann E, Pisco L, et al: OECD Health Care Quality Indicator Project. The expert panel on primary care prevention and health pro…
4	1	Pregnancy and neonates	Outcome	All	All	Effective	W - Pregnancy and family planning	The proportion of full term births where the child has a low birth weight	Numerator: Number of full term births with a low birth weight ; Denominator: Number of full term births.	Proportion	1. Fujita K, Moles RJ, Chen TF. Quality indicators for responsible use of medicines: a systematic review. BMJ open. 2018 Jul 1;8(7):e020437. // 2. The NICE menu of general practice and clinical commissioning group indicators: The National Institute for Health and Care Excellence. 2016 https://www.nice.org.uk/Media/Default/Standards-and-indicators/indicator-menu-update-aug-16.pdf.
5	1	Pregnancy and neonates	Outcome	All	All	Effective	W - Pregnancy and family planning	The proportion of births resulting in a neonatal unit admission	Numerator: Number of births resulting in a neonatal unit admission ; Denominator: Number of births.	Proportion	1. Fujita K, Moles RJ, Chen TF. Quality indicators for responsible use of medicines: a systematic review. BMJ open. 2018 Jul 1;8(7):e020437. // 2. The NICE menu of general practice and clinical commissioning group indicators: The National Institute for Health and Care Excellence. 2016 https://www.nice.org.uk/Media/Default/Standards-and-indicators/indicator-menu-update-aug-16.pdf.
6	1	Pregnancy and neonates	Process	All	Treatment	Effective	W - Pregnancy and family planning	The proportion of pregnant women having a planned caesarean section who have the procedure carried out at or after 39 weeks 0 days	Numerator: Number of pregnant women in the denominator who have the procedure carried out at or after 39 weeks 0 days ; Denominator: Number of pregnant women having a planned caesarean section.	Proportion	1. Fujita K, Moles RJ, Chen TF. Quality indicators for responsible use of medicines: a systematic review. BMJ open. 2018 Jul 1;8(7):e020437. // 2. The NICE menu of general practice and clinical commissioning group indicators: The National Institute for Health and Care Excellence. 2016 https://www.nice.org.uk/Media/Default/Standards-and-indicators/indicator-menu-update-aug-16.pdf.
7	1	Quality of maternal and child health care: maternal mortality rates	Outcome	Preventive	Screening and prevention	All	W - Pregnancy and family planning	Maternal mortality rate	Numerator: Number of direct and indirect maternal deaths. Denominator: Total number of live births	Rate (100.000 pop)	1. Kringos, D. S., Boerma, W. G., Hutchinson, A., van der Zee, J., & Groenewegen, P. P. (2010). The breadth of primary care: a systematic literature review of its core dimensions. BMC Health Services Research, 10(1) // 2. Macinko J, Starfield B, Shi L: The contribution of primary care systems to health outcomes within Organization for Economic Cooperation and Development (OECD) countries, 1970-19…
8	1	Pregnancy and neonates	Outcome	All	All	Effective	W - Pregnancy and family planning	The proportion of pregnancies resulting in a neonatal or still birth	Numerator: Number of pregnancies resulting in a neonatal or still birth; Denominator: Number of pregnancies.	Proportion	1. Fujita K, Moles RJ, Chen TF. Quality indicators for responsible use of medicines: a systematic review. BMJ open. 2018 Jul 1;8(7):e020437. // 2. The NICE menu of general practice and clinical commissioning group indicators: The National Institute for Health and Care Excellence. 2016 https://www.nice.org.uk/Media/Default/Standards-and-indicators/indicator-menu-update-aug-16.pdf.
9	1	Pregnancy and neonates	Process	Preventive	Screening and prevention	Effective	W - Pregnancy and family planning	Rates of exclusive or partial breastfeeding at 6-8 weeks after the birth	Numerator: Number of births in the denominator with exclusive or partial breastfeeding at 6-8 weeks after the birth; Denominator: Number of successful births.	Proportion	1. Fujita K, Moles RJ, Chen TF. Quality indicators for responsible use of medicines: a systematic review. BMJ open. 2018 Jul 1;8(7):e020437. // 2. The NICE menu of general practice and clinical commissioning group indicators: The National Institute for Health and Care Excellence. 2016 https://www.nice.org.uk/Media/Default/Standards-and-indicators/indicator-menu-update-aug-16.pdf.
10	1	Pregnancy and neonates	Process	Preventive	Screening and prevention	Effective	W - Pregnancy and family planning	Proportion of successful births where breast feeding is initiated	Numerator: Number of births in the denominator where breast feeding was initiated ; Denominator: Number of successful births.	Proportion	1. Fujita K, Moles RJ, Chen TF. Quality indicators for responsible use of medicines: a systematic review. BMJ open. 2018 Jul 1;8(7):e020437. // 2. The NICE menu of general practice and clinical commissioning group indicators: The National Institute for Health and Care Excellence. 2016 https://www.nice.org.uk/Media/Default/Standards-and-indicators/indicator-menu-update-aug-16.pdf.
11	1	Pregnancy and neonates	Process	Preventive	Screening and prevention	Effective	W - Pregnancy and family planning	Proportion of pregnant women who were smokers during pregnancy	Numerator: Number of women who were smokers during pregnancy; Denominator: Number of pregnant women.	Proportion	1. Fujita K, Moles RJ, Chen TF. Quality indicators for responsible use of medicines: a systematic review. BMJ open. 2018 Jul 1;8(7):e020437. // 2. The NICE menu of general practice and clinical commissioning group indicators: The National Institute for Health and Care Excellence. 2016 https://www.nice.org.uk/Media/Default/Standards-and-indicators/indicator-menu-update-aug-16.pdf.
12	1	Pregnancy and neonates	Outcome	All	Screening and prevention	Patient-centered	W - Pregnancy and family planning	Proportion of pregnant women who were smokers at the time of delivery	Numerator: Number of women who are smokers at the time of delivery; Denominator: Number of pregnant women.	%	1. Fujita K, Moles RJ, Chen TF. Quality indicators for responsible use of medicines: a systematic review. BMJ open. 2018 Jul 1;8(7):e020437. // 2. The NICE menu of general practice and clinical commissioning group indicators: The National Institute for Health and Care Excellence. 2016 https://www.nice.org.uk/Media/Default/Standards-and-indicators/indicator-menu-update-aug-16.pdf.
13	1	Preventive care: Blood typing and antibody screening for prenatal patients	Process	Preventive	Screening and prevention	Effective	W - Pregnancy and family planning	Preventive care: Blood typing and antibody screening for prenatal patients	Numerator: Number of patients in the denominator with blood typing and antibody screening. Denominator: Total of prenatal patients followed	Proportion	1. Kringos, D. S., Boerma, W. G., Hutchinson, A., van der Zee, J., & Groenewegen, P. P. (2010). The breadth of primary care: a systematic literature review of its core dimensions. BMC Health Services Research, 10(1) // 2. Marshall M, Klazinga N, Leatherman S, Hardy C, Bergmann E, Pisco L, et al: OECD Health Care Quality Indicator Project. The expert panel on primary care prevention and health pro…
14	1	Preventive care: Bacteriuria screen for prenatal patients	Process	Preventive	Screening and prevention	Effective	W - Pregnancy and family planning	Preventive care: Bacteriuria screen for prenatal patients	Numerator: Number of patients in the denominator with bacteriuria screening. Denominator: Total of prenatal patients followed	Proportion	1. Kringos, D. S., Boerma, W. G., Hutchinson, A., van der Zee, J., & Groenewegen, P. P. (2010). The breadth of primary care: a systematic literature review of its core dimensions. BMC Health Services Research, 10(1) // 2. Marshall M, Klazinga N, Leatherman S, Hardy C, Bergmann E, Pisco L, et al: OECD Health Care Quality Indicator Project. The expert panel on primary care prevention and health pro…
15	1	Preventive care: Immunizable conditions	Process	Preventive	Screening and prevention	Effective	W - Pregnancy and family planning	Preventive care: Immunizable conditions (completed immunization)	Numerator: Number of patients in the denominator with completed immunization. Denominator: Total of prenatal patients followed	Proportion	1. Kringos, D. S., Boerma, W. G., Hutchinson, A., van der Zee, J., & Groenewegen, P. P. (2010). The breadth of primary care: a systematic literature review of its core dimensions. BMC Health Services Research, 10(1) // 2. Marshall M, Klazinga N, Leatherman S, Hardy C, Bergmann E, Pisco L, et al: OECD Health Care Quality Indicator Project. The expert panel on primary care prevention and health pro…
16	1	Preventive care: Anaemia screening for pregnant women	Process	Preventive	Screening and prevention	Effective	W - Pregnancy and family planning	Preventive care: Anaemia screening for pregnant women	Numerator: Number of patients in the denominator with anaemia screening. Denominator: Total of pregnant patients followed	Proportion	1. Kringos, D. S., Boerma, W. G., Hutchinson, A., van der Zee, J., & Groenewegen, P. P. (2010). The breadth of primary care: a systematic literature review of its core dimensions. BMC Health Services Research, 10(1) // 2. Marshall M, Klazinga N, Leatherman S, Hardy C, Bergmann E, Pisco L, et al: OECD Health Care Quality Indicator Project. The expert panel on primary care prevention and health pro…
17	1	Preventive care: Cervical gonorrhoea screening for pregnant women	Process	Preventive	Screening and prevention	Effective	W - Pregnancy and family planning	Preventive care: Cervical gonorrhoea screening for pregnant women	Numerator: Number of patients in the denominator with cervial gonorrhoea screening. Denominator: Total of pregnant patients followed	Proportion	1. Kringos, D. S., Boerma, W. G., Hutchinson, A., van der Zee, J., & Groenewegen, P. P. (2010). The breadth of primary care: a systematic literature review of its core dimensions. BMC Health Services Research, 10(1) // 2. Marshall M, Klazinga N, Leatherman S, Hardy C, Bergmann E, Pisco L, et al: OECD Health Care Quality Indicator Project. The expert panel on primary care prevention and health pro…
18	1	Preventive care: Hepatitis B screen for pregnant women	Process	Preventive	Screening and prevention	Effective	W - Pregnancy and family planning	Preventive care: Hepatitis B screen for pregnant women	Numerator: Number of patients in the denominator with Hepatitis B screening. Denominator: Total of pregnant patients followed	Proportion	1. Kringos, D. S., Boerma, W. G., Hutchinson, A., van der Zee, J., & Groenewegen, P. P. (2010). The breadth of primary care: a systematic literature review of its core dimensions. BMC Health Services Research, 10(1) // 2. Marshall M, Klazinga N, Leatherman S, Hardy C, Bergmann E, Pisco L, et al: OECD Health Care Quality Indicator Project. The expert panel on primary care prevention and health pro…
19	1	Preventive care: Hepatitis B documentation in record at time of delivery	Process	Preventive	Screening and prevention	Effective	W - Pregnancy and family planning	Preventive care: Hepatitis B documentation in record at time of delivery	Numerator: Number of patients in the denominator with Hepatitis B in record at the time of delivery. Denominator: Total of prenatal patients at delivery time	Proportion	1. Kringos, D. S., Boerma, W. G., Hutchinson, A., van der Zee, J., & Groenewegen, P. P. (2010). The breadth of primary care: a systematic literature review of its core dimensions. BMC Health Services Research, 10(1) // 2. Marshall M, Klazinga N, Leatherman S, Hardy C, Bergmann E, Pisco L, et al: OECD Health Care Quality Indicator Project. The expert panel on primary care prevention and health pro…
20	1	Preventive care: HIV screen for prenatal patients	Process	Preventive	Screening and prevention	Effective	W - Pregnancy and family planning	Preventive care: HIV screen for prenatal patients	Numerator: Number of patients in the denominator with HIV screening Denominator: Total of prenatal patients followed	Proportion	1. Kringos, D. S., Boerma, W. G., Hutchinson, A., van der Zee, J., & Groenewegen, P. P. (2010). The breadth of primary care: a systematic literature review of its core dimensions. BMC Health Services Research, 10(1) // 2. Marshall M, Klazinga N, Leatherman S, Hardy C, Bergmann E, Pisco L, et al: OECD Health Care Quality Indicator Project. The expert panel on primary care prevention and health pro…
21	1	Quality of maternal and child health care: occurrence of preventive screening for pregnant women	Process	Preventive	Screening and prevention	Effective	W - Pregnancy and family planning	Quality of maternal and child health care: occurrence of preventive screening for pregnant women	Numerator: Number of pregnants patients with preventive screening. Denominator: Total of pregnant women	Proportion	1. Kringos, D. S., Boerma, W. G., Hutchinson, A., van der Zee, J., & Groenewegen, P. P. (2010). The breadth of primary care: a systematic literature review of its core dimensions. BMC Health Services Research, 10(1) // 2. Macinko J, Starfield B, Shi L: The contribution of primary care systems to health outcomes within Organization for Economic Cooperation and Development (OECD) countries, 1970-19…
22	1	Pregnancy and neonates	Process	Preventive	Screening and prevention	Effective	W - Pregnancy and family planning	Proportion of women who receive antenatal assessments by 13 weeks of pregnancy	Numerator: Number of women who receive antenatal assessments by 13 weeks of pregnancy; Denominator: Number of women.	Proportion	1. Fujita K, Moles RJ, Chen TF. Quality indicators for responsible use of medicines: a systematic review. BMJ open. 2018 Jul 1;8(7):e020437. // 2. The NICE menu of general practice and clinical commissioning group indicators: The National Institute for Health and Care Excellence. 2016 https://www.nice.org.uk/Media/Default/Standards-and-indicators/indicator-menu-update-aug-16.pdf.
23	1	Quality of maternal and child health care: Infant vaccination	Process	Preventive	Screening and prevention	Effective	W - Pregnancy and family planning	Quality of maternal and child health care: Infant vaccination	Numerator: Number of infants vaccinated. Denominator: Total of infants	Proportion	1. Kringos, D. S., Boerma, W. G., Hutchinson, A., van der Zee, J., & Groenewegen, P. P. (2010). The breadth of primary care: a systematic literature review of its core dimensions. BMC Health Services Research, 10(1) // 2. Macinko J, Starfield B, Shi L: The contribution of primary care systems to health outcomes within Organization for Economic Cooperation and Development (OECD) countries, 1970-19…
24	1	Pregnant and parenting teen services	Structure	Preventive	Follow up and continuity	Effective	W - Pregnancy and family planning	Pregnant and parenting teen services	Existence of Services for pregnant and parenting teen	Yes/No	1. A. Mazur, C. D. Brindis e M. D. J. , “Assessing youth-friendly sexual and reproductive health services: a systematic review,” BMC Health Services Research, pp. 1-12, 2018.
25	2	Reproductive and sexual infection disease tests	Process	Preventive	Screening and prevention	Effective	W - Pregnancy and family planning	Reproductive and sexual infection disease tests are handled confidentialy	Numerator: Number of reproductive and sexual disease tests performed	Number	1. Mazur, A., Brindis, C. D., & Decker, M. J. (2018). Assessing youth-friendly sexual and reproductive health services: a systematic review. BMC Health Services Research, 18(1). // 2. Brindis CD, Loo VS, Adler NE, Bolan GA, Wasserheit JN. Service integration and teen friendliness in practice: a program assessment of sexual and reproductive health services for adolescents. J Adolesc Health. 2005;3…
26	2	Prescription of a combined hormonal contraceptive to a woman with a body mass index of ≥40	Process	Preventive	Treatment	Safe	W - Pregnancy and family planning	Prescription of a combined hormonal contraceptive to a woman with a body mass index of ≥40	Number of prescriptions to women with a body mass index of ≥40 of combined hormonal contraceptive	Number	1. R. Spencer, B. Bell, A. J Avery, G. Gookey e S. M Campbell, “Identification of an updated set of prescribing-safety indicators for GPs,” British Journal of General Practice, pp. e181-e190, 2014.
27	2	Prescription of a combined hormonal contraceptive to a woman with a history of venous or arterial thromboembolism	Process	Preventive	Treatment	Safe	W - Pregnancy and family planning	Prescription of a combined hormonal contraceptive to a woman with a history of venous or arterial thromboembolism	Numerator: Number of patients in the denominator with prescription of combined hormonal contraceptive; Denominator: Number of women with a history of venous or arterial thromboembolism	Number	1. R. Spencer, B. Bell, A. J Avery, G. Gookey e S. M Campbell, “Identification of an updated set of prescribing-safety indicators for GPs,” British Journal of General Practice, pp. e181-e190, 2014.
28	2	Prescription of a combined hormonal contraceptive to a woman aged ≥35 years who is a current smoker	Process	Preventive	Treatment	Safe	W - Pregnancy and family planning	Prescription of a combined hormonal contraceptive to a woman aged ≥35 years who is a current smoker	Numerator: Number of patients in the denominator with prescription of combined hormonal contraceptive; Denominator: Number of women ≥35 years who is a current smoker	Proportion	1. R. Spencer, B. Bell, A. J Avery, G. Gookey e S. M Campbell, “Identification of an updated set of prescribing-safety indicators for GPs,” British Journal of General Practice, pp. e181-e190, 2014.
29	2	Contraception	Process	All	Treatment	Effective	W - Pregnancy and family planning	The percentage of women, on the register, prescribed an oral or patch contraceptive method in the preceding 12 months who have also received information from the contractor about long acting reversible methods of contraception in the preceding 12 months	Numerator: Number of patients in the denominator who have also received information from the contractor about long acting reversible methods of contraception in the preceding 12 months; Denominator: Number of female patients prescribed an oral or patch contraceptive method in the preceding 12 months.	%	1. Fujita K, Moles RJ, Chen TF. Quality indicators for responsible use of medicines: a systematic review. BMJ open. 2018 Jul 1;8(7):e020437. // 2. The NICE menu of general practice and clinical commissioning group indicators: The National Institute for Health and Care Excellence. 2016 https://www.nice.org.uk/Media/Default/Standards-and-indicators/indicator-menu-update-aug-16.pdf.
30	2	Contraception	Process	All	Treatment	Effective	W - Pregnancy and family planning	The percentage of women, on the register, prescribed emergency hormonal contraception 1 or more times in the preceding 12 months by the contractor who have received information from the contractor about long acting reversible methods of contraception at the time of or within 1 month of the prescription	Numerator: Number of patients in the denominator who have received information from the contractor about long acting reversible methods of contraception at the time of or within 1 month of the prescription; Denominator: Number of female patients prescribed emergency hormonal contraception 1 or more times in the preceding 12 months by the contractor.	%	1. Fujita K, Moles RJ, Chen TF. Quality indicators for responsible use of medicines: a systematic review. BMJ open. 2018 Jul 1;8(7):e020437. // 2. The NICE menu of general practice and clinical commissioning group indicators: The National Institute for Health and Care Excellence. 2016 https://www.nice.org.uk/Media/Default/Standards-and-indicators/indicator-menu-update-aug-16.pdf.
31	2	Contraceptive services	Process	Preventive	Diagnosis	Patient-centered	W - Pregnancy and Family Planning	Provides contraceptive services for users	Existence of contraceptive services	Yes/No	1. Mazur, A., Brindis, C. D., & Decker, M. J. (2018). Assessing youth-friendly sexual and reproductive health services: a systematic review. BMC Health Services Research, 18(1). // 2. Geary RS, Webb EL, Clarke L, Norris SA. Evaluating youth-friendly health services: young people's perspectives from a simulated client study in urban South Africa. Glob Health Action. 2015;8:1–9 // 3. Mmari KN, Magn…
32	2	Possible contraindications should be taken into account when antibiotics are prescribed	Process	All	Treatment	Effective	W - Pregnancy and family planning	Number of prescription including tetracyclines to a pregnant woman	Numerator: Number of patients in the denominator that were prescribed doxycycline. Denominator: 2nd and 3rd semester pregnant women	Proportion	6. Le Maréchal, M., Tebano, G., Monnier, A. A., Adriaenssens, N., Gyssens, I. C., Huttner, B., … DRIVE-AB WP1 group (2018). Quality indicators assessing antibiotic use in the outpatient setting: a systematic review followed by an international multidisciplinary consensus procedure. The Journal of antimicrobial chemotherapy, 73(suppl_6), vi40–vi49. doi:10.1093/jac/dky117
33	2	Prescription of oral or transdermal oestrogens to a woman with a history of breast cancer	Process	Preventive	Treatment	Safe	X - Female Genital	Prescription of oral or transdermal oestrogens to a woman with a history of breast cancer	Numerator: Number of patients in the denominator who were prescribed with oral or transdermal oestrogens. Denominator: Women patients with a history of breast cancer	Proportion	1. R. Spencer, B. Bell, A. J Avery, G. Gookey e S. M Campbell, “Identification of an updated set of prescribing-safety indicators for GPs,” British Journal of General Practice, pp. e181-e190, 2014.
34	2	Breast cancer screening for women	Process	Chronic	Screening and prevention	Effective	X - Female genital	Breast cancer screening for women	Existence of breast cancer screening for women	Yes or No	1. Kronenberg C, Doran T, Goddard M, et al. Identifying primary care quality indicators for people with serious mental illness: a systematic review. Br J Gen Pract. 2017;67(661):e519–e530. doi:10.3399/bjgp17X691721 // 2. Agency for Healthcare Research and Quality. AHRQ — quality indicators. AHRQ, 2016. www.qualityindicators.ahrq.gov (accessed 23 May 2017).
35	2	Pap smear rate	Process	Preventive	Screening and prevention	Effective	X - Female Genital	Percentage of sexually active female patients older than 30 years receiving Pap smear service for cervical cancer screening versus percentage in non-members	Numerator: Number of patients in the denominator receiving Pap smear service for cervical cancer screening. Denominator: Sexually active female patients older than 30 years	Proportion	1. Jan, C.-F., Chiu, T.-Y., Chen, C.-Y., Guo, F.-R., & Lee, M.-C. (2017). A 10-year review of health care reform on Family Practice Integrated Care Project—Taiwan experience. Family Practice, 35(4), 352–357. // 2. Pan CH, Tung YC. The Effect of Family Physician Integrated Care Program on Healthcare Utilization and Outcomes. 2014. Master thesis. http://handle. ncl.edu.tw/11296/ndltd/90389048537140…
36	2	Pap smears and pregnancy tests	Process	Preventive	Screening and prevention	Effective	X - Female Genital	Services provided	Existence of pap smears and pregnancy tests	Yes or No	1. A. Mazur, C. D. Brindis e M. D. J. , “Assessing youth-friendly sexual and reproductive health services: a systematic review,” BMC Health Services Research, pp. 1-12, 2018.
37	2	Quality of health promotion: Gonorrhoea/chlamydia rates	Outcome	Acute	Screening and prevention	All	X - Female Genital / Y - Male Genital	Gonorrhoea/chlamydia rates	Numerator: Patients with gonorrhoea or chlamydia. Denominator: All patients	Proportion	1. Kringos, D. S., Boerma, W. G., Hutchinson, A., van der Zee, J., & Groenewegen, P. P. (2010). The breadth of primary care: a systematic literature review of its core dimensions. BMC Health Services Research, 10(1) // 2. Marshall M, Klazinga N, Leatherman S, Hardy C, Bergmann E, Pisco L, et al: OECD Health Care Quality Indicator Project. The expert panel on primary care prevention and health pro…
38	2	Sexual Counselling	Process	Preventive	Follow up and continuity	Effective	X - Female Genital / Y - Male Genital	Provides sexual education / condom demonstration	Existence of Sexual counselling such as sexual eduacation / condom demonstration.	Yes or No	1. Mazur, A., Brindis, C. D., & Decker, M. J. (2018). Assessing youth-friendly sexual and reproductive health services: a systematic review. BMC Health Services Research, 18(1). // 2. Brindis CD, Loo VS, Adler NE, Bolan GA, Wasserheit JN. Service integration and teen friendliness in practice: a program assessment of sexual and reproductive health services for adolescents. J Adolesc Health. 2005;3…
39	2	Sexually transmitted infections services	Structure	Preventive	Diagnosis	Effective	X - Female Genital / Y - Male Genital	Provision of Sexually Transmitted Infection Services (counselling, testing, treatment and prevention)	Existence of sexually transmitted infections services	Yes or No	1. Mazur, A., Brindis, C. D., & Decker, M. J. (2018). Assessing youth-friendly sexual and reproductive health services: a systematic review. BMC Health Services Research, 18(1). // 2. Newton-Levinson A, Leichliter JS, Chandra-Mouli V. Sexually transmitted infection Services for Adolescents and Youth in low- and middle-income countries: perceived and experienced barriers to accessing care. J Adole…
40	2	Voluntary counseling and testing available / HIV services	Process	Preventive	Screening and prevention	Patient-centered	X - Female Genital / Y - Male Genital	Voluntary counseling and testing available/HIV services	Existence of voluntary counseling and testing available/HIV services	Yes or No	Mazur, A., Brindis, C. D., & Decker, M. J. (2018). Assessing youth-friendly sexual and reproductive health services: a systematic review. BMC Health Services Research, 18(1). // Baumgartner JN, Otieno-Masaba R, Weaver MA, Grey TW, Reynolds HW. Service delivery characteristics associated with contraceptive use among youth clients in integrated voluntary counseling and HIV testing clinics in Kenya.…
41	2	Supplies available onsite (medical testing)	Process	Preventive	Screening and prevention	Effective	X - Female Genital	Supplies available onsite (medical testing)	Existence of supplies available onsite (medical testing)	Yes or No	1. Mazur, A., Brindis, C. D., & Decker, M. J. (2018). Assessing youth-friendly sexual and reproductive health services: a systematic review. BMC Health Services Research, 18(1). // 2. Dickson KE, Ashton J, Smith JM. Does setting adolescent-friendly standards improve the quality of care in clinics? Evidence from South Africa. Int J Qual Health C. 2007;19(2):80–9. // 3. Godia PM, Olenja JM, Hofman …
42	2	Prescription of oral or transdermal oestrogen without a progestogen in a woman with an intact uterus	Process	Preventive	Treatment	Safe	X - Female Genital	Prescription of oral or transdermal oestrogen without a progestogen in a woman with an intact uterus	Numerator: Number of patients in the denominator who were prescribed oral or transdermal oestrogen without a progestogen. Denominator: Women patients with an intact uterus.	Proportion	1. R. Spencer, B. Bell, A. J Avery, G. Gookey e S. M Campbell, “Identification of an updated set of prescribing-safety indicators for GPs,” British Journal of General Practice, pp. e181-e190, 2014.
43	2	Heavy menstrual bleeding	Process	Acute	Treatment	Effective	X - Female Genital	Rates of hysterectomy	Numerator: Number of patients in the denominator that had an hysterectomy; Denominator: Number of female patients.	rate	1. Fujita K, Moles RJ, Chen TF. Quality indicators for responsible use of medicines: a systematic review. BMJ open. 2018 Jul 1;8(7):e020437. // 2. The NICE menu of general practice and clinical commissioning group indicators: The National Institute for Health and Care Excellence. 2016 https://www.nice.org.uk/Media/Default/Standards-and-indicators/indicator-menu-update-aug-16.pdf.
44	2	Heavy menstrual bleeding	Process	Acute	Treatment	Effective	X - Female Genital	Rates of endometrial ablation	Numerator: Number of patients in the denominator that had an endometrial ablation; Denominator: Number of female patients.	rate	1. Fujita K, Moles RJ, Chen TF. Quality indicators for responsible use of medicines: a systematic review. BMJ open. 2018 Jul 1;8(7):e020437. // 2. The NICE menu of general practice and clinical commissioning group indicators: The National Institute for Health and Care Excellence. 2016 https://www.nice.org.uk/Media/Default/Standards-and-indicators/indicator-menu-update-aug-16.pdf.
45	2	Hormonal contraceptive provision without appointment for pelvic exam	Process	Preventive	Treatment	Safe	X - Female Genital	Hormonal contraceptive provision without appointment for pelvic exam	Numerator: Hormonal contraceptive provision without pelvic exam. Denominator: Ginecological or obstretric consultations.	Proportion	1. A. Mazur, C. D. Brindis e M. D. J. , “Assessing youth-friendly sexual and reproductive health services: a systematic review,” BMC Health Services Research, pp. 1-12, 2018. 2. Henderson, J. T., Sawaya, G. F., Blum, M., Stratton, L., & Harper, C. C. (2010). Pelvic examinations and access to oral hormonal contraception. Obstetrics and gynecology, 116(6), 1257–1264. doi:10.1097/AOG.0b013e3181fb540f
46	2	Emergency contraception	Process	Acute	Treatment	Effective	X - Female Genital	Services provided	Existence of emergency contraception	Yes or No	1. A. Mazur, C. D. Brindis e M. D. J. , “Assessing youth-friendly sexual and reproductive health services: a systematic review,” BMC Health Services Research, pp. 1-12, 2018.
47	2	Abortion services	Structure	Acute	Treatment	All	X - Female Genital	Abortion services - services provided	Existence of abortion services.	Yes or No	1. A. Mazur, C. D. Brindis e M. D. J. , “Assessing youth-friendly sexual and reproductive health services: a systematic review,” BMC Health Services Research, pp. 1-12, 2018.
48	3	Constipation: Initial evaluation	Process	Chronic	Follow up and continuity	Effective	D - Digestive tract	ALL homebound patients should have documentation of the presence or absence of constipation during the initial evaluation.	Numerator: Number of patients in the denominator with have documentation of the presence or absence of constipation during the initial evaluation; Denominator: Number of homebound patients.	%	1. Fujita K, Moles RJ, Chen TF. Quality indicators for responsible use of medicines: a systematic review. BMJ open. 2018 Jul 1;8(7):e020437. // 2. Smith KL, Soriano TA, Boal J. Brief communication: National quality-of-care standards in home-based primary care. Ann Intern Med 2007;146:188–92.
49	3	Constipation: Routine evaluation	Process	Chronic	Follow up and continuity	Effective	D - Digestive tract	ALL homebound patients should be assessed for constipation every 60 days.	Numerator: Number of patients in the denominator that have been assessed for constipation every 60 days; Denominator: Number of homebound patients.	%	1. Fujita K, Moles RJ, Chen TF. Quality indicators for responsible use of medicines: a systematic review. BMJ open. 2018 Jul 1;8(7):e020437. // 2. Smith KL, Soriano TA, Boal J. Brief communication: National quality-of-care standards in home-based primary care. Ann Intern Med 2007;146:188–92.
50	3	Constipation: New constipation	Process	Chronic	Follow up and continuity	Effective	D - Digestive tract	IF a homebound patient complains of new-onset constipation, THEN physical examination should include a digital rectal examination.	Numerator: Number of patients in the denominator whose physical examination included a digital rectal examination; Denominator: Number of homebound patients complaining of new-onset constipation.	%	1. Fujita K, Moles RJ, Chen TF. Quality indicators for responsible use of medicines: a systematic review. BMJ open. 2018 Jul 1;8(7):e020437. // 2. Smith KL, Soriano TA, Boal J. Brief communication: National quality-of-care standards in home-based primary care. Ann Intern Med 2007;146:188–92.
51	3	Constipation: Disimpaction	Process	Chronic	Follow up and continuity	Effective	D - Digestive tract	IF a homebound patient is found to have impacted stool on digital rectal examination, THEN manual disimpaction should be performed, followed by enemas or suppositories as needed.	Numerator: Number of patients in the denominator for which manual disimpaction was performed, followed by enemas or suppositories as needed; Denominator: Number of homebound patients that were found to have impacted stool on digital rectal examination.	%	1. Fujita K, Moles RJ, Chen TF. Quality indicators for responsible use of medicines: a systematic review. BMJ open. 2018 Jul 1;8(7):e020437. // 2. Smith KL, Soriano TA, Boal J. Brief communication: National quality-of-care standards in home-based primary care. Ann Intern Med 2007;146:188–92.
52	3	Constipation: New constipation	Process	Chronic	Follow up and continuity	Effective	D - Digestive tract	IF a homebound patient complains of constipation, THEN a targeted history should be obtained that documents each of the following: 1) patients description of constipation symptoms, 2) presence or absence of prolonged and excessive straining before elimination, and 3) results of previous treatments for constipation.	Numerator: Number of patients in the denominator for which a targeted history was obtained documenting each of the following: 1) patient description of constipation symptoms, 2) presence or absence of prolonged and excessive straining before elimination, and 3) results of previous treatments for constipation; Denominator: Number of homebound patients complaining of new-onset constipation.	%	1. Fujita K, Moles RJ, Chen TF. Quality indicators for responsible use of medicines: a systematic review. BMJ open. 2018 Jul 1;8(7):e020437. // 2. Smith KL, Soriano TA, Boal J. Brief communication: National quality-of-care standards in home-based primary care. Ann Intern Med 2007;146:188–92.
53	3	Constipation: Further testing	Process	Chronic	Diagnosis	Effective	D - Digestive tract	IF a homebound patient has new constipation, THEN common conditions that cause constipation, including hypothyroidism and electrolyte disturbances, should be ruled out on the basis of clinical or laboratory findings.	Numerator: Number of patients in the denominator for which common conditions that cause constipation, including hypothyroidism and electrolyte disturbances, were ruled out on the basis of clinical or laboratory findings; Denominator: Number of homebound patients that have a new constipation.	%	1. Fujita K, Moles RJ, Chen TF. Quality indicators for responsible use of medicines: a systematic review. BMJ open. 2018 Jul 1;8(7):e020437. // 2. Smith KL, Soriano TA, Boal J. Brief communication: National quality-of-care standards in home-based primary care. Ann Intern Med 2007;146:188–92.
54	3	Constipation: First-line treatment	Process	Chronic	Treatment	Effective	D - Digestive tract	IF a homebound patient has constipation, THEN the first-line treatment should include increased fiber intake (dietary and/or psyllium) and increased fluid intake unless contraindicated.	Numerator: Number of patients in the denominator whose first-line treatment included increased fiber intake (dietary and/or psyllium) and increased fluid intake unless contraindicated; Denominator: Number of homebound patients with constipation.	%	1. Fujita K, Moles RJ, Chen TF. Quality indicators for responsible use of medicines: a systematic review. BMJ open. 2018 Jul 1;8(7):e020437. // 2. Smith KL, Soriano TA, Boal J. Brief communication: National quality-of-care standards in home-based primary care. Ann Intern Med 2007;146:188–92.
55	3	Constipation: Second-line treatment	Process	Chronic	Treatment	Effective	D - Digestive tract	IF a homebound patient has constipation that does not respond to fiber or fluid intake, THEN lactulose, polyethylene glycol, or a short trial of a stimulant (senna or bisacodyl) should be tried sequentially until improvement is documented.	Numerator: Number of patients in the denominator who tried lactulose, polyethylene glycol, or a short trial of a stimulant (senna or bisacodyl) sequentially until improvement is documented; Denominator: Number of homebound patients with constipation that do not respond to fiber or fluid intake.	%	1. Fujita K, Moles RJ, Chen TF. Quality indicators for responsible use of medicines: a systematic review. BMJ open. 2018 Jul 1;8(7):e020437. // 2. Smith KL, Soriano TA, Boal J. Brief communication: National quality-of-care standards in home-based primary care. Ann Intern Med 2007;146:188–92.
56	3	Potentially preventable hospitalisation clinical indicator of Chronic constipation or impaction	Outcome	Acute / Preventive	Treatment	Effective	D - Digestive tract	1. Use of two or more agents with low-to-moderate anticholinergic activity; OR use of a highly anticholinergic agent // 1. Regular use of a strong opioid analgesic (fentanyl, oxycodone, morphine) 2. No concurrent use of a laxative	Numerator: Number of admission due chronic constipation or impactation; Denominator: Total number of digestive patients admissions	Rate	1. Caughey, G. E., Kalisch Ellett, L. M., & Wong, T. Y. (2014). Development of evidence-based Australian medication-related indicators of potentially preventable hospitalisations: a modified RAND appropriateness method. BMJ Open, 4(4), e004625. // 2. Howard R, Avery A, Slavenburg S, et al. Which drugs cause preventable admissions to hospital? A systematic review. Br J Clin Pharmacol 2007;63:136–4…
57	3	Rate of Clostridium difficile infections	Outcome	Acute	Diagnosis	Safe	D - Digestive tract	Percentage of Clostridium difficile infections	Numerator: Number of cases of C. difficile; Denominator: Total number of patient with diarrhea, fever and abdominal pain	Rate	2.Balsells, E., Shi, T., Leese, C., Lyell, I., Burrows, J., Wiuff, C., … Nair, H. (2018). Global burden of Clostridium difficile infections: a systematic review and meta-analysis. Journal of global health, 9(1), 010407. doi:10.7189/jogh.09.010407
58	3	Potentially preventable hospitalisation clinical indicator of gastrointestinal bleed, perforation or ulcer or gastritis	Outcome	Acute / Preventive	Treatment	Effective	D - Digestive tract	1. History of GI ulcer or bleeding 2. NSAID use for at least 1 month 3. No use of gastroprotective agent (eg, PPI)	Numerator: Number of admission due gastrointestinal bleed, perforation, ulcer or gastritis (History of GI ulcer or bleeding, NSAID use for at least 1 month, No use of gastroprotective agent (eg, PPI)); Denominator: Total number of digestive patients admissions	(Composite) Rate	1. Caughey, G. E., Kalisch Ellett, L. M., & Wong, T. Y. (2014). Development of evidence-based Australian medication-related indicators of potentially preventable hospitalisations: a modified RAND appropriateness method. BMJ Open, 4(4), e004625. // 2. Howard R, Avery A, Slavenburg S, et al. Which drugs cause preventable admissions to hospital? A systematic review. Br J Clin Pharmacol 2007;63:136–4…
59	3	Potentially preventable hospitalisation clinical indicator of gastrointestinal ulcer	Outcome	Acute / Preventive	Treatment	Effective	D - Digestive tract	1. Patient with dyspepsia 2. PPI not prescribed 3. Patient with a positive test for Helicobacter pylori 4. Not prescribed H pylori eradication therapy	Numerator: Number of admission due gastrointestinal ulcer (dyspepsia, no PPI, positive for Helicobacter pylori, no H pylori eradication therapy) Denominator: Total number of digestive patients admissions	Rate	1. Caughey, G. E., Kalisch Ellett, L. M., & Wong, T. Y. (2014). Development of evidence-based Australian medication-related indicators of potentially preventable hospitalisations: a modified RAND appropriateness method. BMJ Open, 4(4), e004625. // 2. Howard R, Avery A, Slavenburg S, et al. Which drugs cause preventable admissions to hospital? A systematic review. Br J Clin Pharmacol 2007;63:136–4…
60	3	Potentially preventable hospitalisation clinical indicator of gastrointestinal ulcer or bleed	Outcome	Acute / Preventive	Treatment	Effective	D - Digestive tract	1. Patient with osteoarthritis 2. Dispensed long-term NSAIDs (including COX-2) therapy	Numerator: Number of admission due gastrointestinal ulcer or bleed (dyspepsia, no PPI, positive for Helicobacter pylori, no H pylori eradication therapy or Patient with osteoarthritis 2. Dispensed long-term NSAIDs (including COX-2) therapy); Denominator: Total number of digestive patients admissions	Rate	1. Caughey, G. E., Kalisch Ellett, L. M., & Wong, T. Y. (2014). Development of evidence-based Australian medication-related indicators of potentially preventable hospitalisations: a modified RAND appropriateness method. BMJ Open, 4(4), e004625. // 2. Howard R, Avery A, Slavenburg S, et al. Which drugs cause preventable admissions to hospital? A systematic review. Br J Clin Pharmacol 2007;63:136–4…
61	3	Potentially preventable hospitalisation clinical indicator of Oesophagitis, oesophageal ulceration or stricture	Outcome	Acute / Preventive	Treatment	Effective	D - Digestive tract	1. History of oesophageal disorders (active oesophagitis, oesophageal ulceration, stricture or achalasia), 2. Use of alendronate	Numerator: Number of admission due oesophagitis, oesophageal ulceration or stricture (History of oesophageal disorders (active oesophagitis, oesophageal ulceration, stricture or achalasia), Use of alendronate); Denominator: Total number of digestive patients admissions	Rate	1. Caughey, G. E., Kalisch Ellett, L. M., & Wong, T. Y. (2014). Development of evidence-based Australian medication-related indicators of potentially preventable hospitalisations: a modified RAND appropriateness method. BMJ Open, 4(4), e004625. // 2. Howard R, Avery A, Slavenburg S, et al. Which drugs cause preventable admissions to hospital? A systematic review. Br J Clin Pharmacol 2007;63:136–4…
62	3	Aspirin or clopidogrel prescribed to people with previous peptic ulcer or gastrointestinal bleed without gastroprotection	Process	Chronic	Treatment	Safe	D - Digestive tract	Aspirin or clopidogrel prescribed to people with previous peptic ulcer or gastrointestinal bleed without gastroprotection	Numerator: Number of patients in the denominator in use of aspirin or clopidogrel; Denominator: Number of patients with previous peptic ulcer or gastrointestinal bleed without gastroprotection.	Number	1. Spencer, R., Bell, B., Avery, A. J., Gookey, G., & Campbell, S. M. (2014). Identification of an updated set of prescribing-safety indicators for GPs. British Journal of General Practice, 64(621), e181–e190. // 2. Avery AJ, Rodgers S, Cantrill JA, et al. A pharmacist-led information technology intervention for medication errors (PINCER): a multicentre, cluster randomised, controlled trial and c…
63	3	Prescription of a Non-steroid anti-inflammatory drug, without co-prescription of an ulcer-healing drug, to a patient with a history of peptic ulceration	Process	Chronic	Treatment	Safe	D - Digestive tract	Prescription of a Non-steroid anti-inflammatory drug, without co-prescription of an ulcer-healing drug, to a patient with a history of peptic ulceration	Numerator: Number of patients in the denominator, without co-prescription of an ulcer-healing drug; Denominator: Patients with a history of peptic ulceration and prescription of a Non-steroid anti-inflammatory drug,	Number	1. Spencer, R., Bell, B., Avery, A. J., Gookey, G., & Campbell, S. M. (2014). Identification of an updated set of prescribing-safety indicators for GPs. British Journal of General Practice, 64(621), e181–e190. // 2. Avery AJ, Rodgers S, Cantrill JA, et al. A pharmacist-led information technology intervention for medication errors (PINCER): a multicentre, cluster randomised, controlled trial and c…
64	3	Modified-release potassium supplements prescribed to a patient with a history of peptic ulcer disease	Process	Chronic	Treatment	Safe	D - Digestive tract	Modified-release potassium supplements prescribed to a patient with a history of peptic ulcer disease	Numerator: Number of patients in the denominator with modified-release potassium supplements prescribed. Denominator: Total of patients with a history of peptic ulcer disease	Proportion	Spencer, R., Bell, B., Avery, A. J., Gookey, G., & Campbell, S. M. (2014). Identification of an updated set of prescribing-safety indicators for GPs. British Journal of General Practice, 64(621), e181–e190.
65	3	Prescription of a statin without an ALT taken prior to starting treatment	Process	Chronic	Treatment	Safe	D - Digestive tract	Prescription of a statin without an ALT taken prior to starting treatment	Patients without ALT test prior or starting treatment with statins	Number	1. Spencer, R., Bell, B., Avery, A. J., Gookey, G., & Campbell, S. M. (2014). Identification of an updated set of prescribing-safety indicators for GPs. British Journal of General Practice, 64(621), e181–e190. // 2. Avery AJ, Rodgers S, Cantrill JA, et al. A pharmacist-led information technology intervention for medication errors (PINCER): a multicentre, cluster randomised, controlled trial and c…
66	3	Prescription of a statin without an ALT taken prior to starting treatment and within 3 months of starting treatment	Process	Chronic	Treatment	Safe	D - Digestive tract	Prescription of a statin without an ALT taken prior to starting treatment and within 3 months of starting treatment	Patients without ALT test prior or starting treatment and within 3 months of starting treatment with statins	Number	1. Spencer, R., Bell, B., Avery, A. J., Gookey, G., & Campbell, S. M. (2014). Identification of an updated set of prescribing-safety indicators for GPs. British Journal of General Practice, 64(621), e181–e190. // 2. Avery AJ, Rodgers S, Cantrill JA, et al. A pharmacist-led information technology intervention for medication errors (PINCER): a multicentre, cluster randomised, controlled trial and c…
67	3	Prescription of methotrexate without a record of liver function having been measured within the previous 3 months	Process	Chronic	Treatment	Safe	D - Digestive tract	Prescription of methotrexate without a record of liver function having been measured within the previous 3 months	Patients without liver function measured within the previous 3 months of prescription of methotrexate	Number	1. Spencer, R., Bell, B., Avery, A. J., Gookey, G., & Campbell, S. M. (2014). Identification of an updated set of prescribing-safety indicators for GPs. British Journal of General Practice, 64(621), e181–e190. // 2. Avery AJ, Rodgers S, Cantrill JA, et al. A pharmacist-led information technology intervention for medication errors (PINCER): a multicentre, cluster randomised, controlled trial and c…
68	3	Immunochemical faecal occult blood test (iFOBT)	Process	Preventive	Screening and prevention	Effective	D - Digestive tract	Percentage of patients aged over 50 years receiving the stool iFOBT for colon cancer screening. Opportunistic screening for colon and rectal cancer	Numerator: Number of patients in the denominator receiving imunochemical faecal occult blood test for screening of cancer. Denominator: Total number of patients between 50 and 74 years old followed	Proportion	1. Jan, C.-F., Chiu, T.-Y., Chen, C.-Y., Guo, F.-R., & Lee, M.-C. (2017). A 10-year review of health care reform on Family Practice Integrated Care Project—Taiwan experience. Family Practice, 35(4), 352–357. // 2. Pan CH, Tung YC. The Effect of Family Physician Integrated Care Program on Healthcare Utilization and Outcomes. 2014. Master thesis. http://handle. ncl.edu.tw/11296/ndltd/90389048537140…
69	3	Colorectal cancer screening	Process	Chronic	Screening and prevention	Effective	D - Digestive tract	Colorectal cancer screening	Numerator: Number of patients in the denominator that had a colorectal cancer screening. Denominator: Total number of patients between 50 and 74 years old followed	Proportion	1. Kronenberg C, Doran T, Goddard M, et al. Identifying primary care quality indicators for people with serious mental illness: a systematic review. Br J Gen Pract. 2017;67(661):e519–e530. doi:10.3399/bjgp17X691721 // 2. Agency for Healthcare Research and Quality. AHRQ — quality indicators. AHRQ, 2016. www.qualityindicators.ahrq.gov (accessed 23 May 2017).
70	3	Preventive care: Colorectal cancer screening	Process	Preventive	Screening and prevention	Effective	D - Digestive tract	ALL homebound patients should be offered screening for colorectal cancer at least once with fecal occult blood testing or should have had sigmoidoscopy in the last 5 years or colonoscopy in the last 10 years.	Numerator: Number of patients who were offered screening for colorectal cancer at least once with fecal occult blood testing or that have had sigmoidoscopy in the last 5 years or colonoscopy in the last 10 years; Denominator: Number of homebound patients.	%	1. Fujita K, Moles RJ, Chen TF. Quality indicators for responsible use of medicines: a systematic review. BMJ open. 2018 Jul 1;8(7):e020437. // 2. Smith KL, Soriano TA, Boal J. Brief communication: National quality-of-care standards in home-based primary care. Ann Intern Med 2007;146:188–92.
71	3	Percentage of penicillin prescriptions in dental treatments	Process	Acute / Preventive	Treatment	Effective	D - Digestive tract	Beta-lactamase sensitive penicillins (ATC code: J01C), such as phenoxymethylpenicillin or amoxicillin are considered the first line antibacterial medications in dentistry for patients without penicillin allergy due to their effectiveness against oral bacterial infections. Penicillins are more effective and/or have less side effects as well as result in less health complications compared to other …	1. Numerator: Number of patients in the denominator with penicillin prescription; Denominator: Total of patients in dental treatments	Proportion	Hussein RJ, Krohn R, Kaufmann-Kolle P, et al. Quality indicators for the use of systemic antibiotics in dentistry. Z Evid Fortbild Qual Gesundhwes 2017;122:1–8.
72	3	Percentage of clindamycin prescriptions in dental treatments	Process	Preventive	Treatment	Effective	D - Digestive tract	Clindamycin is not a specific antibiotic for orofacial infections and it can be used for the treatment of various bacterial infections such as those of bone and joints as well as infections of the respiratory system. Clindamycin has more side effects and health complications compared to penicillin	Numerator: Numer of patients in the demominator with clindamycin prescription; Denominator: Total of patients in dental treatments	Proportion	Hussein RJ, Krohn R, Kaufmann-Kolle P, et al. Quality indicators for the use of systemic antibiotics in dentistry. Z Evid Fortbild Qual Gesundhwes 2017;122:1–8.
73	3	Burdens in Oral Surgery Questionnaire (BiOS-Q)	Outcome	All	All	Patient-centered	D - Digestive tract	Patient satisfaction scale of the perceived burdens of the processes of dental treatment during oral surgical procedures	Performing of BiOS-Q in Oral Surgery	Yes/No	Reissmann DR, Semmusch J, Farhan D et al. Development and validation of the Burdens in Oral Surgery Questionnaire (BiOSQ). J Oral Rehabil 2013 40: 780–787.
74	3	Burdens in Prosthetic Dentistry Questionnaire (BiPD-Q)	Outcome	All	All	Patient-centered	D - Digestive tract	Patient satisfaction scale of the perceived burdens of the processes of dental treatment during prosthetic dental procedures	Performing of BiPD-Q in Prosthetic Dentistry	Yes/No	1. Heissmann DR, Hacker T, Farhan D et al. The Burdens in Prosthetic Dentistry Questionnaire (BiPD-Q): development and validation of a patient-based measure for process-related quality of care in prosthetic dentistry. Int J Prosthodont 2013 26: 250–259. // 2. Hacker T, Heydecke G, Reissmann DR. Impact of procedures during prosthodontic treatment on patients’ perceived burdens. J Dent 2015 43: 51–…
75	3	Dental Management Survey Brazil (Dimension 6) (DMS-BR)	Outcome	All	All	Safe	D - Digestive tract	Self-assessment tool for use by dentists and practice managers to assess the quality of safety and organisational aspects of dental care delivery	Performing of Dental Managament survey	Yes/No	Gonzales PS, Martins IEF, Biazevic MG et al. Dental Management Survey Brazil (DMS-BR): creation and validation of a management instrument. Braz Oral Res 2017 31: e26.
76	3	Dental patient feedback on consultation skills (DPFCS)	Outcome	All	All	Patient-centered	D - Digestive tract	Patient satisfaction scale on the quality of information provided by the dentist to patients in consultations and the atmosphere of trust generated	Indicator related to dental patient feedback on consultation skills	Yes/No	Cheng BS, McGrath C, Bridges SM et al. Development and evaluation of a Dental Patient Feedback on Consultation skills (DPFC) measure to enhance communication. Community Dent Health 2015 32: 226–230. // Wong HM, Bridges SM, McGrath CP et al. Impact of prominent themes in clinician-patient conversations on caregiver’s perceived quality of communication with paediatric dental visits. PLoS ONE 2017 1…
77	3	Dental Satisfaction Questionnaire (DSQ)	Outcome	All	All	Patient-centered	D - Digestive tract	Patient satisfaction scale, assessing ease of access, communication and thoroughness of care	Indicator related to dental patient satisfaction	Yes/No	#Davies AR, Ware JE Jr. Measuring patient satisfaction with dental care. Soc Sci Med A 1981 15: 751–760. // Lee CT, Zhang S, Leung YY et al. Patients’ satisfaction and prevalence of complications on surgical extraction of third molar. Patient Prefer Adherence 2015 9: 257–263. // Milgrom P, Spiekerman C, Grembowski D. Dissatisfaction with dental care among mothers of Medicaid-enrolled children. Co…
78	3	Dental Visit Satisfaction Scale (DVSS)	Outcome	All	All	Patient-centered	D - Digestive tract	Patient Satisfaction scale, communication of oral health, rapport with dentist and comfort during treatment	Indicator related to visit patient satisfaction (Information/communication After talking with the dentist, I know what the condition of my mouth is. After talking with my dentist, I have a good idea of what changes to expect in my dental health in the next few months. The dentist tells me all I want to know about my dental problem(s). Understanding/acceptance I really feel that the dentist unders…	Yes/No	#Corah NL, O’Shea RM, Pace LF et al. Development of a patient measure of satisfaction with the dentist: the Dental Visit Satisfaction Scale. J Behav Med 1984 7: 367–373. # Olausson M, Esfahani N, Ostlin J et al. Native-born versus foreign-born patients’ perception of communication and care in Swedish dental service. Swed Dent J 2016 40: 91–100. // Sun N, Burnside G, Harris R. Patient satisfaction…
79	3	Survey of Organisational Aspects of Dental Care (SOADC)	Process	All	All	Effective	D - Digestive tract	Self-assessment tool of structural elements of the delivery of dental care, with focus on teamwork, leadership and the implementation of change within a practice	Indicator related to the Dental Managament survey performing	Yes/No	Goetz K, Hasse P, Szecsenyi J et al. Questionnaire for measuring organisational attributes in dental-care practices: psychometric properties and test-retest reliability. Int Dent J 2016 66: 93–98.
80	3	Usage of systemic antibiotics in dental treatments without indication for antibiotics	Process	Acute	Treatment	Safe	D - Digestive tract	This indicator describes unnecessary antibiotic prescriptions in dental treatments	Number of patients in use of systemic antibiotics in dental treatments without indication for antibiotics	Number	Hussein RJ, Krohn R, Kaufmann-Kolle P, et al. Quality indicators for the use of systemic antibiotics in dentistry. Z Evid Fortbild Qual Gesundhwes 2017;122:1–8.
81	4	Falls: Visual Acuity Testing	Process	Preventive	Screening and prevention	Effective	F - Eyes	Falls: Visual Acuity Testing	Number of elderly people with visual acuity test not performed and with episodes of falling	Number	1. Chin WY, Lam CL, Lo SV. Quality of care of nurse-led and allied health personnel-led primary care clinics. Hong Kong medical journal = Xianggang yi xue za zhi. 2011;17(3):217-30. // 2. Gillespie LD, Robertson MC, Gillespie WJ, et al. Interventions for preventing falls in older people living in the community. Cochrane Database Syst Rev 2009;(2):CD007146. // 3. Chang JT, Ganz DA. Quality indicat…
82	4	Vision care: Comprehensive eye examination	Process	chronic	Screening and prevention	Effective	F - Eyes	ALL homebound patients with meaningful vision should be offered an eye evaluation every 2 years that includes the essential components of a comprehensive eye examination.	Numerator: Number of patients in the denominator that offered an eye evaluation every 2 years that includes the essential components of a comprehensive eye examination; Denominator: Number of homebound patients with meaningful vision.	%	1. Fujita K, Moles RJ, Chen TF. Quality indicators for responsible use of medicines: a systematic review. BMJ open. 2018 Jul 1;8(7):e020437. // 2. Smith KL, Soriano TA, Boal J. Brief communication: National quality-of-care standards in home-based primary care. Ann Intern Med 2007;146:188–92.
83	4	Vision	Process	chronic	Diagnosis	Effective	F - Eyes	IF a person aged 65 or older has sudden-onset visual changes, eye pain, corneal opacity, or severe purulent discharge, THEN the patient should be offered an examination within 72 hours by a person skilled at ophthalmic examination.	Numerator: Number of patients in the denominator that offered an examination within 72 hours by a person skilled at ophthalmic examination; Denominator: Number of patients aged 65 or older that had sudden-onset visual changes, eye pain, corneal opacity, or severe purulent discharge.	%	1. Fujita K, Moles RJ, Chen TF. Quality indicators for responsible use of medicines: a systematic review. BMJ open. 2018 Jul 1;8(7):e020437. // 2. Steel N, Melzer D, Shekelle PG, et al. Developing quality indicators for older adults: transfer from the USA to the UK is feasible. Qual Saf Health Care 2004;13:260–4.
84	4	Vision	Process	chronic	Follow up and continuity	Effective	F - Eyes	IF a person aged 65 or older develops progression of a chronic visual deficit that now interferes with his or her ability to carry out needed or desired activities, THEN he or she should be offered an ophthalmic examination by a person skilled at ophthalmic examination within 2 months.	Numerator: Number of patients in the denominator that offered an ophthalmic examination by a person skilled at ophthalmic examination within 2 months; Denominator: Number of patients aged 65 or older that developed progression of a chronic visual deficit that interfered with the ability to carry out needed or desired activities.	%	1. Fujita K, Moles RJ, Chen TF. Quality indicators for responsible use of medicines: a systematic review. BMJ open. 2018 Jul 1;8(7):e020437. // 2. Steel N, Melzer D, Shekelle PG, et al. Developing quality indicators for older adults: transfer from the USA to the UK is feasible. Qual Saf Health Care 2004;13:260–4.
85	4	Vision care: Chronic signs and symptoms	Process	chronic	Follow up and continuity	Effective	F - Eyes	IF a homebound patient develops progression of a chronic visual deficit that now interferes with his or her ability to perform needed or desired activities, THEN he or she should have an ophthalmic examination by a person skilled at ophthalmic examination within 2 months.	Numerator: Number of patients in the denominator that offered an ophthalmic examination by a person skilled at ophthalmic examination within 2 months; Denominator: Number of homeboud patients that developed progression of a chronic visual deficit that interfered with the ability to carry out needed or desired activities.	%	1. Fujita K, Moles RJ, Chen TF. Quality indicators for responsible use of medicines: a systematic review. BMJ open. 2018 Jul 1;8(7):e020437. // 2. Smith KL, Soriano TA, Boal J. Brief communication: National quality-of-care standards in home-based primary care. Ann Intern Med 2007;146:188–92.
86	4	Vision	Process	chronic	Follow up and continuity	Effective	F - Eyes	IF a person aged 65 or older is diagnosed with a cataract, THEN he or she should be advised to have an annual assessment of visual function with respect to his or her ability to carry out needed or desired activities.	Numerator: Number of patients in the denominator that advised to have an annual assessment of visual function with respect to the ability to carry out needed or desired activities; Denominator: Number of patients aged 65 or older diagnosed with a cataract.	%	1. Fujita K, Moles RJ, Chen TF. Quality indicators for responsible use of medicines: a systematic review. BMJ open. 2018 Jul 1;8(7):e020437. // 2. Steel N, Melzer D, Shekelle PG, et al. Developing quality indicators for older adults: transfer from the USA to the UK is feasible. Qual Saf Health Care 2004;13:260–4.
87	4	Vision care: Function evaluation for cataract	Process	chronic	Follow up and continuity	Effective	F - Eyes	IF a homebound patient is diagnosed with a cataract, THEN assessment of visual function with respect to his or her ability to perform needed or desired activities should be performed every 12 months.	Numerator: Number of patients in the denominator that advised to have an annual assessment of visual function with respect to the ability to carry out needed or desired activities; Denominator: Number of homebound patients diagnosed with a cataract.	%	1. Fujita K, Moles RJ, Chen TF. Quality indicators for responsible use of medicines: a systematic review. BMJ open. 2018 Jul 1;8(7):e020437. // 2. Smith KL, Soriano TA, Boal J. Brief communication: National quality-of-care standards in home-based primary care. Ann Intern Med 2007;146:188–92.
88	4	Vision	Process	chronic	Treatment	Effective	F - Eyes	IF a person aged 65 or older is diagnosed with a cataract that limits the patient’s ability to carry out needed or desire activities, THEN cataract extraction should be offered.	Numerator: Number of patients in the denominator that offered cataract extraction; Denominator: Number of patients aged 65 or older diagnosed with a cataract that limits the patient’s ability to carry out needed or desire activities.	%	1. Fujita K, Moles RJ, Chen TF. Quality indicators for responsible use of medicines: a systematic review. BMJ open. 2018 Jul 1;8(7):e020437. // 2. Steel N, Melzer D, Shekelle PG, et al. Developing quality indicators for older adults: transfer from the USA to the UK is feasible. Qual Saf Health Care 2004;13:260–4.
89	4	Vision care: Cataract extraction	Process	Chronic	Treatment	Effective	F - Eyes	IF a homebound patient is diagnosed with a cataract that limits the patient’s ability to perform needed or desired activities, THEN cataract extraction should be offered.	Numerator: Number of patients in the denominator that offered cataract extraction; Denominator: Number of homebound patients diagnosed with a cataract that limits the patient’s ability to carry out needed or desire activities.	%	1. Fujita K, Moles RJ, Chen TF. Quality indicators for responsible use of medicines: a systematic review. BMJ open. 2018 Jul 1;8(7):e020437. // 2. Smith KL, Soriano TA, Boal J. Brief communication: National quality-of-care standards in home-based primary care. Ann Intern Med 2007;146:188–92.
90	4	Vision	Process	chronic	Follow up and continuity	Effective	F - Eyes	IF a person aged 65 or older undergoes cataract surgery, THEN a follow-up ocular exam should occur within 7 days and re-examination should occur within 3 months.	Numerator: Number of patients in the denominator that had a follow-up ocular exam within 7 days and re-examination within 3 months; Denominator: Number of patients aged 65 or older that underwent cataract surgery.	%	1. Fujita K, Moles RJ, Chen TF. Quality indicators for responsible use of medicines: a systematic review. BMJ open. 2018 Jul 1;8(7):e020437. // 2. Steel N, Melzer D, Shekelle PG, et al. Developing quality indicators for older adults: transfer from the USA to the UK is feasible. Qual Saf Health Care 2004;13:260–4.
91	4	Vision care: Cataract surgery follow-up	Process	Chronic	Follow up and continuity	Effective	F - Eyes	IF a homebound patient undergoes cataract surgery, THEN a follow-up ocular examination should occur within 48 hours and re-examination should occur within 3 months.	Numerator: Number of patients in the denominator that had a follow-up ocular exam within 7 days and re-examination within 3 months; Denominator: Number of homebound patients that underwent cataract surgery.	%	1. Fujita K, Moles RJ, Chen TF. Quality indicators for responsible use of medicines: a systematic review. BMJ open. 2018 Jul 1;8(7):e020437. // 2. Smith KL, Soriano TA, Boal J. Brief communication: National quality-of-care standards in home-based primary care. Ann Intern Med 2007;146:188–92.
92	4	Vision	Process	chronic	Treatment	Effective	F - Eyes	IF a person aged 65 or older who has been prescribed an ocular therapeutic regimen is admitted to hospital, THEN the regimen should be administered in the hospital unless contra-indicated.	Numerator: Number of patients in the denominator that had the regimen administered in the hospital unless contra-indicated; Denominator: Number of patients aged 65 or older prescribed with an ocular therapeutic regimen tat were admitted to hospital.	%	1. Fujita K, Moles RJ, Chen TF. Quality indicators for responsible use of medicines: a systematic review. BMJ open. 2018 Jul 1;8(7):e020437. // 2. Steel N, Melzer D, Shekelle PG, et al. Developing quality indicators for older adults: transfer from the USA to the UK is feasible. Qual Saf Health Care 2004;13:260–4.
93	4	Vision care: Continuity of ocular therapy	Process	Chronic	Treatment	Effective	F - Eyes	IF a homebound patient who has been prescribed an ocular therapeutic regimen becomes hospitalized, THEN the regimen should be administered in the hospital unless discontinued by an ophthalmologic consultant.	Numerator: Number of patients in the denominator that had the regimen administered in the hospital unless unless discontinued by an ophthalmologic consultant; Denominator: Number of homebound patients prescribed with an ocular therapeutic regimen that were admitted to hospital.	%	1. Fujita K, Moles RJ, Chen TF. Quality indicators for responsible use of medicines: a systematic review. BMJ open. 2018 Jul 1;8(7):e020437. // 2. Smith KL, Soriano TA, Boal J. Brief communication: National quality-of-care standards in home-based primary care. Ann Intern Med 2007;146:188–92.
94	4	Vision	Process	chronic	Follow up and continuity	Patient-centered	F - Eyes	IF a person aged 65 or older who uses corrective lenses for any activities of daily living is admitted to hospital (or a care home) and his or her corrective lenses are at the hospital (or care home), THEN the corrective lenses should be readily accessible to the person aged 65 or older.	Numerator: Number of patients in the denominator whose corrective lenses are readily accessible unless contra-indicated; Denominator: Number of patients aged 65 or older admitted to hospital (or care home), that use corretive lenses for any activities of daily living and her or his corrective lenses are at the hospital (or care home).	%	1. Fujita K, Moles RJ, Chen TF. Quality indicators for responsible use of medicines: a systematic review. BMJ open. 2018 Jul 1;8(7):e020437. // 2. Steel N, Melzer D, Shekelle PG, et al. Developing quality indicators for older adults: transfer from the USA to the UK is feasible. Qual Saf Health Care 2004;13:260–4.
95	4	Vision care: Urgent signs and symptoms	Process	chronic	Diagnosis	Effective	F - Eyes	IF a homebound patient has sudden-onset visual changes, eye pain, corneal opacity, or severe purulent discharge, THEN the patient should be examined within 48 hours by an ophthalmologist.	Numerator: Number of patients in the denominator that offered an examination within 48 hours by an ophthalmologist; Denominator: Number of homebound patients that had sudden-onset visual changes, eye pain, corneal opacity, or severe purulent discharge.	%	1. Fujita K, Moles RJ, Chen TF. Quality indicators for responsible use of medicines: a systematic review. BMJ open. 2018 Jul 1;8(7):e020437. // 2. Smith KL, Soriano TA, Boal J. Brief communication: National quality-of-care standards in home-based primary care. Ann Intern Med 2007;146:188–92.
96	4	Vision care: Macular degeneration evaluation	Process	Chronic	Follow up and continuity	Effective	F - Eyes	IF a homebound patient with age-related macular degeneration has a new-onset change in vision, THEN he or she should have a dilated retinal examination of the affected eye within 3 days.	Numerator: Number of patients in the denominator that had a dilated retinal examination of the affected eye within 3 days; Denominator: Number of homebound patients with age-related macular degeneration has a new-onset change in vision.	%	1. Fujita K, Moles RJ, Chen TF. Quality indicators for responsible use of medicines: a systematic review. BMJ open. 2018 Jul 1;8(7):e020437. // 2. Smith KL, Soriano TA, Boal J. Brief communication: National quality-of-care standards in home-based primary care. Ann Intern Med 2007;146:188–92.
97	4	Hearing loss: Formal audiologic evaluation	Process	Chronic	Follow up and continuity	Effective	H - Ears	IF an initial hearing assessment of a homebound patient indicates hearing impairment, the etiology of which cannot be determined by the visiting physician, THEN he or she should be offered a formal audiologic evaluation within 3 months.	Numerator: Number of patients in the denominator that were offered a formal audiological evaluation within 3 months; Denominator: Number of homebound patients with an initial hearing assessment indicating hearing impairment, the etiology of which cannot be determined by the visiting physician.	%	1. Fujita K, Moles RJ, Chen TF. Quality indicators for responsible use of medicines: a systematic review. BMJ open. 2018 Jul 1;8(7):e020437. // 2. Smith KL, Soriano TA, Boal J. Brief communication: National quality-of-care standards in home-based primary care. Ann Intern Med 2007;146:188–92.
98	4	Hearing	Process	Chronic	Follow up and continuity	Effective	H - Ears	IF a person aged 65 or older has a problem with hearing, THEN he or she should be offered a formal audiological evaluation within 3 months.	Numerator: Number of patients in the denominator that were offered a formal audiological evaluation within 3 months after diagnosing the problem; Denominator: Number of patients aged 65 or older with problem with hearing.	%	1. Fujita K, Moles RJ, Chen TF. Quality indicators for responsible use of medicines: a systematic review. BMJ open. 2018 Jul 1;8(7):e020437. // 2. Steel N, Melzer D, Shekelle PG, et al. Developing quality indicators for older adults: transfer from the USA to the UK is feasible. Qual Saf Health Care 2004;13:260–4.
99	4	Hearing loss: Ear examination	Process	Chronic	Follow up and continuity	Timely	H - Ears	IF a homebound patient has a hearing problem or fails a hearing screening, THEN he or she should have an ear examination within 3 months.	Numerator: Number of patients in the denominator that have had an ear examination within 3 months after diagnosing the problem; Denominator: Number of homebound patients that have a hearing problem or fail a hearing screening.	%	1. Fujita K, Moles RJ, Chen TF. Quality indicators for responsible use of medicines: a systematic review. BMJ open. 2018 Jul 1;8(7):e020437. // 2. Smith KL, Soriano TA, Boal J. Brief communication: National quality-of-care standards in home-based primary care. Ann Intern Med 2007;146:188–92.
100	4	Hearing loss: Screening for hearing loss	Process	Preventive	Screening and prevention	Effective	H - Ears	ALL homebound patients should have a documented hearing assessment as part of the initial evaluation.	Numerator: Number of patients in the denominator with documented hearing assessment as part of the initial evaluation; Denominator: Number of homebound patients.	%	1. Fujita K, Moles RJ, Chen TF. Quality indicators for responsible use of medicines: a systematic review. BMJ open. 2018 Jul 1;8(7):e020437. // 2. Smith KL, Soriano TA, Boal J. Brief communication: National quality-of-care standards in home-based primary care. Ann Intern Med 2007;146:188–92.
101	4	Hearing loss: Referral to audiologist	Process	Chronic	Follow up and continuity	Effective	H - Ears	IF a homebound patient is a hearing aid candidate, THEN he or she should be offered referral to an audiologist within 3 months after audiologic examination.	Numerator: Number of patients in the denominator that have been offered referral to an audiologist within 3 months after audiologic examination; Denominator: Number of homebound patients that are a hearing aid candidate.	%	1. Fujita K, Moles RJ, Chen TF. Quality indicators for responsible use of medicines: a systematic review. BMJ open. 2018 Jul 1;8(7):e020437. // 2. Smith KL, Soriano TA, Boal J. Brief communication: National quality-of-care standards in home-based primary care. Ann Intern Med 2007;146:188–92.
102	4	Hearing	Process	Chronic	Treatment	Effective	H - Ears	IF a person aged 65 or older is a hearing aid candidate, THEN he or she should be offered hearing rehabilitation.	Numerator: Number of patients in the denominator that were offered hearing rehabilitation; Denominator: Number of patients aged 65 or older who are candidates for hearing aid.	%	1. Fujita K, Moles RJ, Chen TF. Quality indicators for responsible use of medicines: a systematic review. BMJ open. 2018 Jul 1;8(7):e020437. // 2. Steel N, Melzer D, Shekelle PG, et al. Developing quality indicators for older adults: transfer from the USA to the UK is feasible. Qual Saf Health Care 2004;13:260–4.
103	4	Hearing	Process	Chronic	Follow up and continuity	Patient-centered	H - Ears	IF a person aged 65 or over who has a hearing impairment is admitted to hospital (or is in a care home), THEN the hearing impairment should be recognized and accommodated.	Numerator: Number of patients in the denominator to whom the hearing impairment has been recognized and accommodated; Denominator: Number of patients aged 65 or older who have a hearing impairment that have been admitted to hospital (or to a care home).	%	1. Fujita K, Moles RJ, Chen TF. Quality indicators for responsible use of medicines: a systematic review. BMJ open. 2018 Jul 1;8(7):e020437. // 2. Steel N, Melzer D, Shekelle PG, et al. Developing quality indicators for older adults: transfer from the USA to the UK is feasible. Qual Saf Health Care 2004;13:260–4.
104	5	Asthma: Uses spacer chamber for childhood asthma	Process	Chronic	Treatment	Effective	R - Respiratory	Asthma: Uses spacer chamber for childhood asthma	Numerator: Number of patients who have been prescribed a spacer chamber. Denominator: Number of children with prescribed MDI device	Proportion	Ruiz-Canela-Cáceres, J., Aquino-Llinares, N., Sánchez-Diaz, J. M., García-Gestoso, M. L., de Jaime-Revuelta, M. E., & Praena-Crespo, M. (2015). Indicators for childhood asthma in Spain, using the Rand method. Allergologia et Immunopathologia, 43(2), 147–156.
105	5	Asthma: Reliever Medication Use	Process	Chronic	Treatment	Effective	R - Respiratory	Asthma: Reliever Medication Use - Number of short-acting beta2-agonist doses (2 puffs) per week in last 4 weeks	Numerator: Number of short-acting beta2-agonist doses (2 puffs) per week in last 4 weeks. Denominator: Number of patients diagnosed with asthma and using short-acting beta2-agonist doses in the last 4 weeks	Proportion	To, T., Guttmann, A., Lougheed, M. D., Gershon, A. S., Dell, S. D., Stanbrook, M. B., … Fisman, D. N. (2010). Evidence-based performance indicators of primary care for asthma: a modified RAND Appropriateness Method. International Journal for Quality in Health Care, 22(6), 476–485.
106	5	Prescribing for children in PHC: An inhaled SABA should be prescribed to all children who are prescribed two or more inhaled corticosteroids for presumed asthma	Process	Chronic	Treatment	Effective	R - Respiratory	An inhaled SABA should be prescribed to all children who are prescribed two or more inhaled corticosteroids for presumed asthma	Numerator: Number of patient in the denominator prescribed an inhaled SABA; Denominator: Number of children prescribed two or more inhaled corticosteroids for presumed asthma	%	1. Fujita, K., Moles, R. J., & Chen, T. F. (2018). Quality indicators for responsible use of medicines: a systematic review. BMJ Open, 8(7), e020437. // 2. 126. Barry E, O'Brien K, Moriarty F, et al. PIPc study: development of indicators of potentially inappropriate prescribing in children (PIPc) in primary care using a modified Delphi technique. BMJ Open 2016;6:e012079.
107	5	Prescribing for children in PHC: An inhaled corticosteroid should be prescribed to children aged 5–15 years who are taking a LABA	Process	Chronic	Treatment	Effective	R - Respiratory	An inhaled corticosteroid should be prescribed to children aged 5–15 years who are taking a LABA	Numerator: Number of patients in the denominator prescribed an inhaled corticosteroid; Denominator: Number of children aged 5-15 years who are taking a LABA	%	1. Fujita, K., Moles, R. J., & Chen, T. F. (2018). Quality indicators for responsible use of medicines: a systematic review. BMJ Open, 8(7), e020437. // 2. 126. Barry E, O'Brien K, Moriarty F, et al. PIPc study: development of indicators of potentially inappropriate prescribing in children (PIPc) in primary care using a modified Delphi technique. BMJ Open 2016;6:e012079.
108	5	Potentially preventable hospitalisation clinical indicator of Asthma	Outcome	Acute / Preventive	Treatment	Effective	R - Respiratory	1. History of asthma 2. Use of SABA more than 3 times/week or use of LABA 3. No use of inhaled corticosteroids	Numerator: Patient with history of asthma and use of SABA more than 3 times/week or use of LABA and use of inhaled corticosteroides preceding hospitalization. Denominator: Hospitalizations due to asthma	Proportion	1. Caughey, G. E., Kalisch Ellett, L. M., & Wong, T. Y. (2014). Development of evidence-based Australian medication-related indicators of potentially preventable hospitalisations: a modified RAND appropriateness method. BMJ Open, 4(4), e004625. // 2. Howard R, Avery A, Slavenburg S, et al. Which drugs cause preventable admissions to hospital? A systematic review. Br J Clin Pharmacol 2007;63:136–4…
109	5	Controller Medication - Prescriptions	Process	Chronic	Treatment	Effective	R - Respiratory	Controller Medication - Prescriptions - Number of prescriptions of inhaled corticosteroids filled per person per year	Number of prescriptions of inhaled corticosteroids filled per person per year	Number	To, T., Guttmann, A., Lougheed, M. D., Gershon, A. S., Dell, S. D., Stanbrook, M. B., … Fisman, D. N. (2010). Evidence-based performance indicators of primary care for asthma: a modified RAND Appropriateness Method. International Journal for Quality in Health Care, 22(6), 476–485.
110	5	Prescribing for children in PHC: An inhaled SABA should be prescribed to children under 5 years who are also taking a leukotriene receptor antagonist for presumed asthma	Process	Chronic	Treatment	Effective	R - Respiratory	An inhaled SABA should be prescribed to children under 5 years who are also taking a leukotriene receptor antagonist for presumed asthma	Numerator: Number of patient in the denominator prescribed an inhaled SABA; Denominator: Number of children under 5 years who are taking a leukotriene receptor antagonist for presumed asthma	%	1. Fujita, K., Moles, R. J., & Chen, T. F. (2018). Quality indicators for responsible use of medicines: a systematic review. BMJ Open, 8(7), e020437. // 2. 126. Barry E, O'Brien K, Moriarty F, et al. PIPc study: development of indicators of potentially inappropriate prescribing in children (PIPc) in primary care using a modified Delphi technique. BMJ Open 2016;6:e012079.
111	5	Asthma: Alternative prescription is adequate	Process	Chronic	Treatment	Effective	R - Respiratory	Asthma: Alternative prescription is adequate	Numerator: Number of patients in the denominator prescribed with anti-leukotrienes due to intolerance to the treatment of choice or due to triple therapy in the case of severe asthma. Denominator: Number of children diagnosed with asthma on basic treatment	Proportion	Ruiz-Canela-Cáceres, J., Aquino-Llinares, N., Sánchez-Diaz, J. M., García-Gestoso, M. L., de Jaime-Revuelta, M. E., & Praena-Crespo, M. (2015). Indicators for childhood asthma in Spain, using the Rand method. Allergologia et Immunopathologia, 43(2), 147–156.
112	5	Prescription of a long-acting beta-2 agonist inhaler to a patient with asthma who is not also prescribed an inhaled corticosteroid	Process	Chronic	Treatment	Safe	R - Respiratory	Prescription of a long-acting beta-2 agonist inhaler to a patient with asthma who is not also prescribed an inhaled corticosteroid	Numerator: Prescription of a long-acting beta-2 agonist inhaler. Denominator: Number of patients diagnosed with asthma who are not prescribed an inhaled corticosteroid	Proportion	Spencer, R., Bell, B., Avery, A. J., Gookey, G., & Campbell, S. M. (2014). Identification of an updated set of prescribing-safety indicators for GPs. British Journal of General Practice, 64(621), e181–e190.
113	5	Controller Medication - Overall use	Process	Chronic	Treatment	Effective	R - Respiratory	Controller Medication - Overall use - % of patients with uncontrolled asthma using inhaled corticosteroids	Numerator: Number of patients in the denominator using inhaled corticosteroides. Denominator: Patients with uncontrolled asthma	Proportion	To, T., Guttmann, A., Lougheed, M. D., Gershon, A. S., Dell, S. D., Stanbrook, M. B., … Fisman, D. N. (2010). Evidence-based performance indicators of primary care for asthma: a modified RAND Appropriateness Method. International Journal for Quality in Health Care, 22(6), 476–485.
114	5	Patient Education	Process	All	Treatment	Patient-centered	R - Respiratory	Percentage of asthmatic patients discharged on metered-dose inhalers who receive documented instruction in the use of the devices.	Numerator: Number of patients in the denominator who receive documented instruction in the use of the devices.; Denominator: Number of asthmatic patients discharged on metered-dose inhalers.	%	Chin WY, Lam CL, Lo SV. Quality of care of nurse-led and allied health personnel-led primary care clinics. Hong Kong medical journal = Xianggang yi xue za zhi. 2011;17(3):217-30.
115	5	Asthma: Use of anti-asthma products-inhalers or oral for childhood asthma	Process	Chronic	Treatment	Safe	R - Respiratory	Asthma: Use of anti-asthma products-inhalers or oral for childhood asthma	Numerator: Number of patients in the denominator whose beta2 inhaler to control asthma symptoms has been prescribed. Denominator: Number of children diagnosed with asthma	Proportion	Ruiz-Canela-Cáceres, J., Aquino-Llinares, N., Sánchez-Diaz, J. M., García-Gestoso, M. L., de Jaime-Revuelta, M. E., & Praena-Crespo, M. (2015). Indicators for childhood asthma in Spain, using the Rand method. Allergologia et Immunopathologia, 43(2), 147–156.
116	5	Asthma: Usage of beta2 on demand and not used in basic treatment	Process	Chronic	Treatment	Safe	R - Respiratory	Asthma: Usage of beta2 on demand and not used in basic treatment	Numerator: Basic treatment prescribed Denominator: Number of children treated with beta2 for more than seven days to alleviate symptoms	Proportion	Ruiz-Canela-Cáceres, J., Aquino-Llinares, N., Sánchez-Diaz, J. M., García-Gestoso, M. L., de Jaime-Revuelta, M. E., & Praena-Crespo, M. (2015). Indicators for childhood asthma in Spain, using the Rand method. Allergologia et Immunopathologia, 43(2), 147–156.
117	5	Asthma: Use of oral corticoids if FEV1 isless than 70% following crisis	Process	Chronic	Treatment	Safe	R - Respiratory	Asthma: Use of oral corticoids if FEV1 isless than 70% following crisis	Numerator: Number of patients in the denominator prescribed with oral corticoids. Denominator: Number of children (≥6 years) with asthma attack with FEV1 less than 70% of theory following initial administration of short acting beta2	Proportion	Ruiz-Canela-Cáceres, J., Aquino-Llinares, N., Sánchez-Diaz, J. M., García-Gestoso, M. L., de Jaime-Revuelta, M. E., & Praena-Crespo, M. (2015). Indicators for childhood asthma in Spain, using the Rand method. Allergologia et Immunopathologia, 43(2), 147–156.
118	5	Preventing drug-related morbidity in PHC: GP or hospital contact because of a deterioration in symptoms, or an acute exacerbation, of asthma or chronic obstructive pulmonary disease	Outcome	Chronic	Treatment	Safe	R - Respiratory	Outcome: GP or hospital contact because of a deterioration in symptoms, or an acute exacerbation, of asthma or COPD. Pattern of care: Prescribing beta-blocker eye drops to a patient with a history of asthma or COPD.	Numerator: Number of patients in the denominator contacting a GP or hospital because of a deterioration in symptoms, or an acute exacerbation, of asthma or COPD; Denominator: Number of patients with a history of asthma or COPD prescribed with beta-blocker eye drops.	%	1. Fujita, K., Moles, R. J., & Chen, T. F. (2018). Quality indicators for responsible use of medicines: a systematic review. BMJ Open, 8(7), e020437. // 2. 141. Morris CJ, Cantrill JA. Preventing drug-related morbidity - the development of quality indicators. J Clin Pharm Ther 2003;28:295–312
119	5	Preventing drug-related morbidity in PHC: Hospital admission because of an acute exacerbation of asthma or COPD	Process	Chronic	Treatment	Safe	R - Respiratory	Outcome: Hospital admission because of an acute exacerbation of asthma or COPD. Pattern of care : Dispensing and issuing a prescription, by a pharmacist, for beta-blocker eye drops to a patient with a known history of asthma or COPD without advising them to contact their GP in the event of any deterioration of their respiratory symptoms.	Numerator: Number of patients in the denominator hospitalized because of an acute exacerbation of asthma or COPD.; Denominator: Number of patients with a known history of asthma or COPD to whom a prescription of beta-blocker eye drops has been dispensed and issued by a pharmacist without advising them to contact their GP in the event of any deterioration of their respiratory symptoms.	%	1. Fujita, K., Moles, R. J., & Chen, T. F. (2018). Quality indicators for responsible use of medicines: a systematic review. BMJ Open, 8(7), e020437. // 2. 141. Morris CJ, Cantrill JA. Preventing drug-related morbidity - the development of quality indicators. J Clin Pharm Ther 2003;28:295–319
120	5	Prescription of a beta-blocker to a patient with asthma	Process	Chronic	Treatment	Safe	R - Respiratory	Prescription of a beta-blocker to a patient with asthma (excluding patients who also have a cardiac condition, where the benefits of beta-blockers may outweigh the risks	Numerator: Number of patients in the denominator with a prescription of a beta-blocker. Denominator: patients diagnosed with asthma (excluding patients who also have a cardiac condition, where the benefits of beta-blockers may outweigh the risks)	Proportion	Spencer, R., Bell, B., Avery, A. J., Gookey, G., & Campbell, S. M. (2014). Identification of an updated set of prescribing-safety indicators for GPs. British Journal of General Practice, 64(621), e181–e190.
121	5	Preventing drug-related morbidity in PHC: GP or hospital contact due to either deterioration in symptoms, or an acute exacerbation, of asthma or COPD	Process	Chronic	Treatment	Safe	R - Respiratory	Outcome: GP or hospital contact due to either deterioration in symptoms, or an acute exacerbation, of asthma or COPD. Pattern of care: Prescribing, for the first time, an oral or topical NSAID to a patient with a history of asthma or COPD without advising them to return in the event of any deterioration of their respiratory symptoms.	Numerator: Number of patients in the denominator with a GP or hospital contact due to either deterioration in symptoms, or an acute exacerbation, of asthma or COPD.; Denominator: Number of patients with a history of asthma or COPD, prescribed for the first time an oral or topical NSAID, without advising them to return in the event of any deterioration of their respiratory symptoms.	%	1. Fujita, K., Moles, R. J., & Chen, T. F. (2018). Quality indicators for responsible use of medicines: a systematic review. BMJ Open, 8(7), e020437. // 2. 141. Morris CJ, Cantrill JA. Preventing drug-related morbidity - the development of quality indicators. J Clin Pharm Ther 2003;28:295–321
122	5	Preventing drug-related morbidity in PHC: Hospital admission because of an acute exacerbation of asthma or COPD	Process	Chronic	Treatment	Safe	R - Respiratory	Outcome: Hospital admission because of an acute exacerbation of asthma or COPD. Pattern of care: Dispensing and issuing a prescription, by a pharmacist, for an oral or topical NSAID to a patient with a known history of asthma or COPD without advising them to contact their GP in the event of any deterioration in their respiratory symptoms.	Numerator: Number of patients in the denominator hospitalized because of an acute exacerbation of asthma or COPD.; Denominator: Number of patients with a known history of asthma or COPD, to whom a prescription for an oral or topical NSAID has been dispensed and issued, by a pharmacist, without advising them to contact their GP in the event of any deterioration in their respiratory symptoms.	%	1. Fujita, K., Moles, R. J., & Chen, T. F. (2018). Quality indicators for responsible use of medicines: a systematic review. BMJ Open, 8(7), e020437. // 2. 141. Morris CJ, Cantrill JA. Preventing drug-related morbidity - the development of quality indicators. J Clin Pharm Ther 2003;28:295–322
123	5	Asthma: first choice indicates inhaled corticoids (correct prescription) for childhood asthma	Process	Chronic	Treatment	Effective	R - Respiratory	Asthma: first choice indicates inhaled corticoids (correctprescription) for childhood asthma	Numerator: Number of patients prescribed with first choice inhaled corticoids for moderate asthma. Denominator: Number of children diagnosed with active asthma	Proportion	Ruiz-Canela-Cáceres, J., Aquino-Llinares, N., Sánchez-Diaz, J. M., García-Gestoso, M. L., de Jaime-Revuelta, M. E., & Praena-Crespo, M. (2015). Indicators for childhood asthma in Spain, using the Rand method. Allergologia et Immunopathologia, 43(2), 147–156.
124	5	Asthma: Number of inhaled corticoid dosages in one year	Process	Chronic	Treatment	Safe	R - Respiratory	Asthma: Number of inhaled corticoid dosages in one year	Numerator: Number of DDD (daily defined doses) of inhaled corticoids prescribed per year. Denominator: Number of asthmatic children treated with corticoids	Proportion	Ruiz-Canela-Cáceres, J., Aquino-Llinares, N., Sánchez-Diaz, J. M., García-Gestoso, M. L., de Jaime-Revuelta, M. E., & Praena-Crespo, M. (2015). Indicators for childhood asthma in Spain, using the Rand method. Allergologia et Immunopathologia, 43(2), 147–156.
125	5	Asthma: Patient with two or more rounds of corticoids due to an attack in three months and with no prescribed basic treatment	Outcome	Chronic	Treatment	Safe	R - Respiratory	Asthma: Patient with two or more rounds of corticoids due to an attack in three months and with no prescribed basic treatment	Numerator: Number of patients in the denominator with no basic treatment prescribed Denominator: Number of children with two or more oral corticoid bolus, due to exacerbation of asthma in the last three months	Proportion	Ruiz-Canela-Cáceres, J., Aquino-Llinares, N., Sánchez-Diaz, J. M., García-Gestoso, M. L., de Jaime-Revuelta, M. E., & Praena-Crespo, M. (2015). Indicators for childhood asthma in Spain, using the Rand method. Allergologia et Immunopathologia, 43(2), 147–156.
126	5	Asthma: Using trial continuous oral corticoids inhaled at high dosage	Process	Chronic	Treatment	Safe	R - Respiratory	Asthma: Using trial continuous oral corticoids inhaled at high dosage	Numerator: Number of patients prescribed with high dosage inhaled corticoids as a therapeutic trial for the withdrawal of oral corticoids Denominator: Number of children with continuous oral corticoids	Proportion	Ruiz-Canela-Cáceres, J., Aquino-Llinares, N., Sánchez-Diaz, J. M., García-Gestoso, M. L., de Jaime-Revuelta, M. E., & Praena-Crespo, M. (2015). Indicators for childhood asthma in Spain, using the Rand method. Allergologia et Immunopathologia, 43(2), 147–156.
127	5	Asthma: Undergoing high dosage treatment and growth not verified at least once a year	Process	Chronic	Treatment	Safe	R - Respiratory	Asthma: Undergoing high dosage treatment and growth not verifiedat least once a year	Numerator: Number of patients in the denominator whose height has been noted in the last 12 months. Denominator: Number of children being treated with high dosage corticoids	Proportion	Ruiz-Canela-Cáceres, J., Aquino-Llinares, N., Sánchez-Diaz, J. M., García-Gestoso, M. L., de Jaime-Revuelta, M. E., & Praena-Crespo, M. (2015). Indicators for childhood asthma in Spain, using the Rand method. Allergologia et Immunopathologia, 43(2), 147–156.
128	5	Asthma: Theophylline and crisis	Process	Chronic	Treatment	Safe	R - Respiratory	Asthma: Theophylline and crisis	Numerator: Number of patients prescribed with theophylline during an attack Denominator: Number of children with asthma attacks	Proportion	Ruiz-Canela-Cáceres, J., Aquino-Llinares, N., Sánchez-Diaz, J. M., García-Gestoso, M. L., de Jaime-Revuelta, M. E., & Praena-Crespo, M. (2015). Indicators for childhood asthma in Spain, using the Rand method. Allergologia et Immunopathologia, 43(2), 147–156.
129	5	Asthma: Basic medication has been prescribed for childhood asthma	Process	Chronic	Treatment	Effective	R - Respiratory	Asthma: Basic medication has been prescribed for childhood asthma	Numerator: Number of patients with basic prescription medication Denominator: Number of asthmatic children with active asthma	Proportion	Ruiz-Canela-Cáceres, J., Aquino-Llinares, N., Sánchez-Diaz, J. M., García-Gestoso, M. L., de Jaime-Revuelta, M. E., & Praena-Crespo, M. (2015). Indicators for childhood asthma in Spain, using the Rand method. Allergologia et Immunopathologia, 43(2), 147–156.
130	5	Adherence to Asthma Medications	Process	Chronic	Treatment	Effective	R - Respiratory	Adherence to Asthma Medications	Numerator: Adherence to asthma medication prescribed by doctors Denominator: Patients diagnosed with asthma	Proportion	To, T., Guttmann, A., Lougheed, M. D., Gershon, A. S., Dell, S. D., Stanbrook, M. B., … Fisman, D. N. (2010). Evidence-based performance indicators of primary care for asthma: a modified RAND Appropriateness Method. International Journal for Quality in Health Care, 22(6), 476–485.
131	6	Appropriate asthma medications for adults ages 18 to 56	Process	Chronic	Treatment	Effective	R - Respiratory	Percentage of enrolled members aged 18 to 56 years during the measurement year who were identified as having persistent asthma during the year before the measurement year and who were appropriately prescribed medication during the measurement year (i.e., those who had at least 1 dispensed prescription for inhaled corticosteroids, nedocromil, cromolyn sodium, leukotriene modifiers, or methylxanthi…	Numerator: Patients in the denominator who were identified as having persistent asthma during the year before the measurement year and who were appropriately prescribed medication during the measurement year (i.e., those who had at least 1 dispensed prescription for inhaled corticosteroids, nedocromil, cromolyn sodium, leukotriene modifiers, or methylxanthines during the measurement year). Denomi…	Proportion	1. Kringos, D. S., Boerma, W. G., Hutchinson, A., van der Zee, J., & Groenewegen, P. P. (2010). The breadth of primary care: a systematic literature review of its core dimensions. BMC Health Services Research, 10(1) // Friedberg MW, Coltin KL, Pearson SD, Kleinman KP, Zheng J, Singer JA, et al: Does affiliation of physician groups with one another produce higher quality primary care? J Gen Intern…
132	6	Long term prescribing in PHC: Prescribing for asthma adheres to evidence-based guidelines in the BNF	Process	Chronic	Treatment	Effective	R - Respiratory	Prescribing for asthma adheres to evidence-based guidelines in the BNF	Numerator: Number of prescriptions in the denominator that adhere to evidence-based guidelines in the national formulary; Denominator: Number of prescriptions for asthma	%	1. Fujita, K., Moles, R. J., & Chen, T. F. (2018). Quality indicators for responsible use of medicines: a systematic review. BMJ Open, 8(7), e020437. // 2. Cantrill JA, Sibbald B, Buetow S. Indicators of the appropriateness of long-term prescribing in general practice in the United Kingdom: consensus development, face and content validity, feasibility, and reliability. Qual Health Care 1998;7:130…
133	6	Selects patients for medicines use review appropriately (e.g. focuses on asthma patients)	Process	All	Treatment	Safe	R - Respiratory	Selects patients for medicines use review appropriately (e.g. focuses on asthma patients)	Numerator: Asthma patients are selected for medicines use review appropriately. Denominator: Patients with asthma.	Proportion	1. James, D. H., Hatten, S., Roberts, D., & John, D. N. (2008). Identifying criteria for assessing the quality of medicines use review referral documentation by community pharmacists. International Journal of Pharmacy Practice, 16(6), 365–374. // 2Bellingham C. How to offer a medicines use review. Pharm J 2004;273:602. // 3. Campbell SM, Cantrill JA, Roberts D. Prescribing indicators for UK gener…
134	6	Prescribing behaviour of primary care providers: Anti-asthma medications prescribed: % of the recommended	Process	Chronic	Treatment	Effective	R - Respiratory	Anti-asthma medications prescribed: % of the recommended	Numerator: Number of recommended medications prescribed for asthma patients. Denominator: Total of medications prescribed for asthma patients.	Proportion	1. Kringos, D. S., Boerma, W. G., Hutchinson, A., van der Zee, J., & Groenewegen, P. P. (2010). The breadth of primary care: a systematic literature review of its core dimensions. BMC Health Services Research, 10(1) // Gene-Badia, J., Ascaso, C., Escaramis-Babiano, G., Sampietro-Colom, L., Catalan-Ramos, A., Sans-Corrales, M., & Pujol-Ribera, E. (2006). Personalised care, access, quality and team…
135	6	Percentage of patients with asthma with record of smoking status	Process	Chronic	Follow up and continuity	Effective	R - Respiratory	Percentage of patients with asthma with record of smoking status	Numerator: Patients with astma with record of smoking status. Denominator: Patients with asthma	Proportion	Forbes, L. J., Marchand, C., Doran, T., & Peckham, S. (2017). The role of the Quality and Outcomes Framework in the care of long-term conditions: a systematic review. British Journal of General Practice, 67(664), e775–e784.
136	6	Asthma	Outcome	Preventive	Screening and prevention	Patient-centered	R - Respiratory	The percentage of patients with asthma aged 14 or over and who have not attained the age of 20, on the register, in whom there is a record of smoking status in the preceding 12 months	Numerator: Number of patients in the denominator in whom there is a record of smoking status in the preceding 12 months; Denominator:Number of patients with asthma aged 14 or over and who have not attained the age of 20.	%	1. Fujita K, Moles RJ, Chen TF. Quality indicators for responsible use of medicines: a systematic review. BMJ open. 2018 Jul 1;8(7):e020437. // 2. The NICE menu of general practice and clinical commissioning group indicators: The National Institute for Health and Care Excellence. 2016 https://www.nice.org.uk/Media/Default/Standards-and-indicators/indicator-menu-update-aug-16.pdf.
137	6	Asthma: Percentage of patients indicating their exposure to tobacco smoke	Process	Chronic	Follow up and continuity	Patient-centered	R - Respiratory	Asthma: Percentage of patients indicating their exposure to tobacco smoke	Numerator: Asthmatic patients exposed to tobacco despite anti-smoking advice at the previous visit Denominator: Number of patients whose exposure to tobacco smoke is noted	Proportion	Ruiz-Canela-Cáceres, J., Aquino-Llinares, N., Sánchez-Diaz, J. M., García-Gestoso, M. L., de Jaime-Revuelta, M. E., & Praena-Crespo, M. (2015). Indicators for childhood asthma in Spain, using the Rand method. Allergologia et Immunopathologia, 43(2), 147–156.
138	6	Diagnosis and treatment - primary care: Smoking cessation counselling for asthmatics	Process	Chronic	Screening and prevention	Patient-centered	R - Respiratory	Diagnosis and treatment - primary care: Tobacco cessation interventions for asthmatics	Numerator: Number of tobacco cessation interventions for asthmatics Denominator: Number of smokers asthmatics	Proportion	1. Kringos, D. S., Boerma, W. G., Hutchinson, A., van der Zee, J., & Groenewegen, P. P. (2010). The breadth of primary care: a systematic literature review of its core dimensions. BMC Health Services Research, 10(1) // 2. Marshall M, Klazinga N, Leatherman S, Hardy C, Bergmann E, Pisco L, et al: OECD Health Care Quality Indicator Project. The expert panel on primary care prevention and health pro…
139	6	Asthma: Smoking Cessation	Outcome	Chronic	Follow up and continuity	Effective	R - Respiratory	Asthma: Smoking Cessation - % of patients with asthma who are smokers having received advice/support to stop smoking	Numerator: Number of patients in the denominator who are smokers having received advice/support to stop smoking. Denominator: Number of patients with asthma who are smokers	Proportion	To, T., Guttmann, A., Lougheed, M. D., Gershon, A. S., Dell, S. D., Stanbrook, M. B., … Fisman, D. N. (2010). Evidence-based performance indicators of primary care for asthma: a modified RAND Appropriateness Method. International Journal for Quality in Health Care, 22(6), 476–485.
140	6	Asthma	Process	All	All	Patient-centered	R - Respiratory	The percentage of patients with asthma, on the register, who have had an asthma review in the preceding 12 months that includes an assessment of asthma control using the 3 RCP questions	Numerator: Number of patients in the denominator who have had an asthma review in the preceding 12 months that includes an assessment of asthma control using the 3 RCP questions; Denominator: Number of patients with asthma.	%	1. Fujita K, Moles RJ, Chen TF. Quality indicators for responsible use of medicines: a systematic review. BMJ open. 2018 Jul 1;8(7):e020437. // 2. The NICE menu of general practice and clinical commissioning group indicators: The National Institute for Health and Care Excellence. 2016 https://www.nice.org.uk/Media/Default/Standards-and-indicators/indicator-menu-update-aug-16.pdf.
141	6	Percentage of patients with asthma and measures of variability or reversibility recorded	Process	Chronic	Follow up and continuity	Effective	R - Respiratory	Percentage of patients with asthma and measures of variability or reversibility recorded	Numerator: Number of patients with asthma and measures of variability or reversibility recorded. Denominator: Percentage of patients with asthma	Proportion	Forbes, L. J., Marchand, C., Doran, T., & Peckham, S. (2017). The role of the Quality and Outcomes Framework in the care of long-term conditions: a systematic review. British Journal of General Practice, 67(664), e775–e784.
142	6	Asthma	Process	Chronic	Follow up and continuity	Effective	R - Respiratory	The percentage of patients aged 8 or over with asthma (diagnosed on or after 1 April 2006), on the register, with measures of variability or reversibility recorded between 3 months before or any time after diagnosis	Numerator: Number of patients in the denominator with measures of variability or reversibility recorded between 3 months before or any time after diagnosis; Denominator: Number of patients aged 8 or over with asthma (diagnosed on or after 1 April 2006).	%	1. Fujita K, Moles RJ, Chen TF. Quality indicators for responsible use of medicines: a systematic review. BMJ open. 2018 Jul 1;8(7):e020437. // 2. The NICE menu of general practice and clinical commissioning group indicators: The National Institute for Health and Care Excellence. 2016 https://www.nice.org.uk/Media/Default/Standards-and-indicators/indicator-menu-update-aug-16.pdf.
143	6	Asthma: Percentage of children with two established visits and active asthma	Process	Chronic	Follow up and continuity	Effective	R - Respiratory	Asthma: Percentage of children with two established visits and active asthma	Numerator: Number of patients in the denominator with two programmed visits Denominator: Number of patients diagnosed with active asthma	Proportion	Ruiz-Canela-Cáceres, J., Aquino-Llinares, N., Sánchez-Diaz, J. M., García-Gestoso, M. L., de Jaime-Revuelta, M. E., & Praena-Crespo, M. (2015). Indicators for childhood asthma in Spain, using the Rand method. Allergologia et Immunopathologia, 43(2), 147–156.
144	6	Referred to Asthma Education Program/Asthma Centre	Process	Chronic	Follow up and continuity	Effective	R - Respiratory	Referred to Asthma Education Program/Asthma Centre	Numerator: Number of patients in the denominator who were referred to a asthma program/ asthma centre. Denominator: Patients with asthma	Proportion	To, T., Guttmann, A., Lougheed, M. D., Gershon, A. S., Dell, S. D., Stanbrook, M. B., … Fisman, D. N. (2010). Evidence-based performance indicators of primary care for asthma: a modified RAND Appropriateness Method. International Journal for Quality in Health Care, 22(6), 476–485.
145	6	Pulmonary Function Monitoring	Process	Chronic	Follow up and continuity	Effective	R - Respiratory	Pulmonary Function Monitoring - % of patients aged 6 years and over with asthma who received spirometry in last 12 months	Numerator: Number of patients in the denominator who received spirometry in last 12 months. Denominator: Patients aged 6 years and over with asthma.	Proportion	To, T., Guttmann, A., Lougheed, M. D., Gershon, A. S., Dell, S. D., Stanbrook, M. B., … Fisman, D. N. (2010). Evidence-based performance indicators of primary care for asthma: a modified RAND Appropriateness Method. International Journal for Quality in Health Care, 22(6), 476–485.
146	6	Asthma: Use of spirometry during attack	Outcome	Acute	Treatment	Effective	R - Respiratory	Asthma: Use of spirometry during attack	Numerator: Number of patients in the denominator with spirometry or peak flow assessment during attack Denominator: Number of children with an asthma attack (≥6 years)	Proportion	Ruiz-Canela-Cáceres, J., Aquino-Llinares, N., Sánchez-Diaz, J. M., García-Gestoso, M. L., de Jaime-Revuelta, M. E., & Praena-Crespo, M. (2015). Indicators for childhood asthma in Spain, using the Rand method. Allergologia et Immunopathologia, 43(2), 147–156.
147	6	Asthma: Percentage of patients diagnosed with asthma using FT, spirometry ormethacholine or exercise	Process	Chronic	Follow up and continuity	Effective	R - Respiratory	Asthma: Percentage of patients diagnosed with asthma using FT, spirometry or methacholine or exercise	Numerator: Number of patients in the denominator using FT, spirometry or methacholine or exercise; Denominator: Number of patients diagnosed with asthma	Proportion	Ruiz-Canela-Cáceres, J., Aquino-Llinares, N., Sánchez-Diaz, J. M., García-Gestoso, M. L., de Jaime-Revuelta, M. E., & Praena-Crespo, M. (2015). Indicators for childhood asthma in Spain, using the Rand method. Allergologia et Immunopathologia, 43(2), 147–156.
148	6	Asthma: Children over eight years of age with variability measurements	Process	Chronic	Diagnosis	Effective	R - Respiratory	Asthma: Children over eight years of age with variability measurements	Numerator: Number of patients in the denominator with variability for maximum aspiratory flow (MAF) noted in their medical history; Denominator: Number of children with asthma (≥6 years)	Proportion	Ruiz-Canela-Cáceres, J., Aquino-Llinares, N., Sánchez-Diaz, J. M., García-Gestoso, M. L., de Jaime-Revuelta, M. E., & Praena-Crespo, M. (2015). Indicators for childhood asthma in Spain, using the Rand method. Allergologia et Immunopathologia, 43(2), 147–156.
149	6	Asthma: Percentage of moderate-severe with fluvaccine the previous year	Process	Chronic	Follow up and continuity	Effective	R - Respiratory	Asthma: Percentage of patients with moderate-severe asthma and fluvaccine the previous year	Numerator: Number patients in the denominator that were received the flu vaccine from September to January that year Denominator: Number of children diagnosed with moderate to severe asthma	Proportion	Ruiz-Canela-Cáceres, J., Aquino-Llinares, N., Sánchez-Diaz, J. M., García-Gestoso, M. L., de Jaime-Revuelta, M. E., & Praena-Crespo, M. (2015). Indicators for childhood asthma in Spain, using the Rand method. Allergologia et Immunopathologia, 43(2), 147–156.
150	6	Potentially preventable hospitalisation clinical indicator of Asthma or Chronic Obstructive Pulmonary Disease	Outcome	Acute / Preventive	Treatment	Effective	R - Respiratory	Potentially preventable hospitalisation clinical indicator of Asthma or Chronic Obstructive Pulmonary Disease: History of asthma or COPD	Numerator: Number of hospitalizations due to asthma or COPD. Denominator: Followed patients with asthma or COPD.		1. Caughey, G. E., Kalisch Ellett, L. M., & Wong, T. Y. (2014). Development of evidence-based Australian medication-related indicators of potentially preventable hospitalisations: a modified RAND appropriateness method. BMJ Open, 4(4), e004625. // 2. Howard R, Avery A, Slavenburg S, et al. Which drugs cause preventable admissions to hospital? A systematic review. Br J Clin Pharmacol 2007;63:136–4…
151	6	Asthma: Percentage of children hospitalised in one year	Outcome	Acute	Treatment	Efficient	R - Respiratory	Asthma: Percentage of children hospitalised in one year	Numerator: Patients hospitalised due to asthma in the past year Denominator: Number of patients diagnosed with asthma	Proportion	Ruiz-Canela-Cáceres, J., Aquino-Llinares, N., Sánchez-Diaz, J. M., García-Gestoso, M. L., de Jaime-Revuelta, M. E., & Praena-Crespo, M. (2015). Indicators for childhood asthma in Spain, using the Rand method. Allergologia et Immunopathologia, 43(2), 147–156.
152	6	Asthma: Percentage of repeat visits to ER	Outcome	Acute	Treatment	Efficient	R - Respiratory	Asthma: Percentage of repeat visits to ER	Numerator: Number of patients going to ER at least twice after the same asthma attack Denominator: Number of patients with an asthma attack who go to ER	Proportion	Ruiz-Canela-Cáceres, J., Aquino-Llinares, N., Sánchez-Diaz, J. M., García-Gestoso, M. L., de Jaime-Revuelta, M. E., & Praena-Crespo, M. (2015). Indicators for childhood asthma in Spain, using the Rand method. Allergologia et Immunopathologia, 43(2), 147–156.
153	6	Asthma: Percentage of children hospitalised for asthma with a check-up before two weeks	Outcome	Acute	Treatment	Effective	R - Respiratory	Asthma: Percentage of children hospitalised for asthma with a check-up before two weeks	Numerator: Number of patients in the denominator with a check-up at their doctor’s office two weeks after hospital release Denominator: Number of asthmatic patients hospitalised due to an asthma attack	Proportion	Ruiz-Canela-Cáceres, J., Aquino-Llinares, N., Sánchez-Diaz, J. M., García-Gestoso, M. L., de Jaime-Revuelta, M. E., & Praena-Crespo, M. (2015). Indicators for childhood asthma in Spain, using the Rand method. Allergologia et Immunopathologia, 43(2), 147–156.
154	6	Asthma: Percentage of children with one or more visits to ER in a year	Outcome	Acute	Treatment	Efficient	R - Respiratory	Asthma: Percentage of children with one or more visits to ER in a year	Numerator: Patients with one or more visits to ER due to asthma symptoms in the last year Denominator: Number of patients diagnosed with asthma	Proportion	Ruiz-Canela-Cáceres, J., Aquino-Llinares, N., Sánchez-Diaz, J. M., García-Gestoso, M. L., de Jaime-Revuelta, M. E., & Praena-Crespo, M. (2015). Indicators for childhood asthma in Spain, using the Rand method. Allergologia et Immunopathologia, 43(2), 147–156.
155	6	Acute Health Services Use - Emergency Department Visits for Asthma	Outcome	Acute	Treatment	Effective	R - Respiratory	Acute Health Services Use - Emergency Department Visits for Asthma - Number of emergency department visits for asthma in last 12 months	Numerator: Number of emergency department visits for asthma in last 12 months.	Number	To, T., Guttmann, A., Lougheed, M. D., Gershon, A. S., Dell, S. D., Stanbrook, M. B., … Fisman, D. N. (2010). Evidence-based performance indicators of primary care for asthma: a modified RAND Appropriateness Method. International Journal for Quality in Health Care, 22(6), 476–485.
156	6	Acute Health Services Use - Urgent Care Visits for Asthma	Outcome	Acute	Treatment	Effective	R - Respiratory	Acute Health Services Use - Urgent Care Visits for Asthma - Number of urgent care visits for asthma in last 12 months	Numerator: Number of urgent care visits for asthma in last 12 months	Number	To, T., Guttmann, A., Lougheed, M. D., Gershon, A. S., Dell, S. D., Stanbrook, M. B., … Fisman, D. N. (2010). Evidence-based performance indicators of primary care for asthma: a modified RAND Appropriateness Method. International Journal for Quality in Health Care, 22(6), 476–485.
157	6	Asthma: children attended in emergency care due to an asthma agudization and re-evaluated by their doctor within 72h	Outcome	Acute	Treatment	Effective	R - Respiratory	Asthma: children attended in emergency care due to an asthma agudization and re-evaluated by their doctor within 72h	Numerator: Number of patients who go to ER with asthma symptoms and are reevaluated in the doctor's office within 3 days. Denominator: Number of patients with an asthma attack visiting ER.	Proportion	Olry de Labry Lima, A., García Mochón, L., & Bermúdez Tamayo, C. (2017). Identificación de indicadores de resultado en salud en atención primaria. Una revisión de revisiones sistemáticas. Revista de Calidad Asistencial, 32(5), 278–288.
158	7	Asthma Control - Absenteeism from Work/School for Asthma	Outcome	Chronic	Treatment	Effective	R - Respiratory	Asthma Control - Absenteeism from Work/School for Asthma - Number of days missed from school or work due to asthma in last 4 weeks	Numerator: Number of days missed from school or work due to asthma in the last 4 weeks. Denominator: Number of working or school days in last 4 weeks	Proportion	To, T., Guttmann, A., Lougheed, M. D., Gershon, A. S., Dell, S. D., Stanbrook, M. B., … Fisman, D. N. (2010). Evidence-based performance indicators of primary care for asthma: a modified RAND Appropriateness Method. International Journal for Quality in Health Care, 22(6), 476–485.
159	7	Absenteeism from Work/School for Asthma	Outcome	Chronic	Treatment	Patient-centered	R - Respiratory	Absenteeism from Work/School for Asthma	Numerator: Number of days absent from work or school in asthmatics patients. Denominator: Number of working days	Proportion	To, T., Guttmann, A., Lougheed, M. D., Gershon, A. S., Dell, S. D., Stanbrook, M. B., … Fisman, D. N. (2010). Evidence-based performance indicators of primary care for asthma: a modified RAND Appropriateness Method. International Journal for Quality in Health Care, 22(6), 476–485.
160	7	MRSA (methicillin-resistant Staphylococcus aureus) infection rates	Outcome	Chronic	Diagnosis	Safe	R - Respiratory	Percentage of MRSA (methicillin-resistant Staphylococcus aureus) infection	Numerator: Number of patients in the denominator with an infection by MRSA (methicillin-resistant Staphylococcus aureus). Denominator: Patients with asthma.	Proportion	1. OPM evaluation team. Evaluation of the Healthcare Commission’s Healthcare Associated Infections Inspection Programme. OPM Report 2009:1–23. [2881011]
161	7	Asthma: Patient undergoing continuous basic treatment with four or more visits per year	Outcome	Chronic	Treatment	Effective	R - Respiratory	Asthma: Patient undergoing continuous basic treatment with four or more visits per year	Numerator: Number of children in the denominator with four or more visits per year, stated in their medical history Denominator: Number of asthmatic children with basic treatment	Proportion	Ruiz-Canela-Cáceres, J., Aquino-Llinares, N., Sánchez-Diaz, J. M., García-Gestoso, M. L., de Jaime-Revuelta, M. E., & Praena-Crespo, M. (2015). Indicators for childhood asthma in Spain, using the Rand method. Allergologia et Immunopathologia, 43(2), 147–156.
162	7	Asthma Control - Overall	Process	Chronic	Treatment	Effective	R - Respiratory	Asthma Control - Overall - % of patients with well-controlled asthma in last 4 weeks	Numerator: Patients with well controlled asthma in last 4 weeks. Denominator: Patients diagnosed with asthma	Proportion	To, T., Guttmann, A., Lougheed, M. D., Gershon, A. S., Dell, S. D., Stanbrook, M. B., … Fisman, D. N. (2010). Evidence-based performance indicators of primary care for asthma: a modified RAND Appropriateness Method. International Journal for Quality in Health Care, 22(6), 476–485.
163	7	Asthma Control - Symptom-free Days	Outcome	Chronic	Treatment	Effective	R - Respiratory	Asthma Control - Symptom-free Days - Number (or %) of asthma symptom-free days in last 4 weeks	Numerator: Number of patients in the denominator with asthma symptom-free days in last 4 weeks. Denominator: Patients with asthma and symptoms indicated in their medical history at their last visit	Proportion	To, T., Guttmann, A., Lougheed, M. D., Gershon, A. S., Dell, S. D., Stanbrook, M. B., … Fisman, D. N. (2010). Evidence-based performance indicators of primary care for asthma: a modified RAND Appropriateness Method. International Journal for Quality in Health Care, 22(6), 476–485.
164	7	Asthma: Percentage of children assessed for day-time/night-time symptoms	Process	Chronic	Screening and prevention	Patient-centered	R - Respiratory	Asthma: Percentage of children assessed for day-time/night-time symptoms	Numerator: Number of patients in the denominator with day-time and night-time symptoms and quantified assessment, included in their medical history, with no crisis in the past twelve months. Denominator: Number of patients diagnosed with asthma	Proportion	Ruiz-Canela-Cáceres, J., Aquino-Llinares, N., Sánchez-Diaz, J. M., García-Gestoso, M. L., de Jaime-Revuelta, M. E., & Praena-Crespo, M. (2015). Indicators for childhood asthma in Spain, using the Rand method. Allergologia et Immunopathologia, 43(2), 147–156.
165	7	Asthma: Percentage of children with follow-up from the same doctor for at least 80% of their visits	Process	Chronic	Follow up and continuity	Effective	R - Respiratory	Asthma: Percentage of children with follow-up from the same doctor for at least 80% of their visits	Numerator: Number of patients in the denominator follow-up by the same doctor in 80% of their visits, in the past two years. Denominator: Number of patients diagnosed with asthma	Proportion	Ruiz-Canela-Cáceres, J., Aquino-Llinares, N., Sánchez-Diaz, J. M., García-Gestoso, M. L., de Jaime-Revuelta, M. E., & Praena-Crespo, M. (2015). Indicators for childhood asthma in Spain, using the Rand method. Allergologia et Immunopathologia, 43(2), 147–156.
166	7	Asthma: Routine Care Provider	Process	Chronic	Follow up and continuity	Patient-centered	R - Respiratory	Asthma: Routine Care Provider	Numerator: Number of patients in the denominator with doctor assigned. Denominator: Patients with asthma.	Proportion	Ruiz-Canela-Cáceres, J., Aquino-Llinares, N., Sánchez-Diaz, J. M., García-Gestoso, M. L., de Jaime-Revuelta, M. E., & Praena-Crespo, M. (2015). Indicators for childhood asthma in Spain, using the Rand method. Allergologia et Immunopathologia, 43(2), 147–156.
167	7	Primary Care Visits for Asthma	Process	Chronic	Follow up and continuity	Equitable	R - Respiratory	Primary Care Visits for Asthma	Numerator: Number of primary care visits for asthma. Denominator: Number of primary care visits among patients diagnosed with asthma	Proportion	To, T., Guttmann, A., Lougheed, M. D., Gershon, A. S., Dell, S. D., Stanbrook, M. B., … Fisman, D. N. (2010). Evidence-based performance indicators of primary care for asthma: a modified RAND Appropriateness Method. International Journal for Quality in Health Care, 22(6), 476–485.
168	7	Asthma: Percentage of patients with self-management objectives in 12 months	Process	Chronic	Follow up and continuity	Patient-centered	R - Respiratory	Asthma: Percentage of patients with self-management objectives in 12 months	Numerator: Number of patients in the denominator with an established care plan in the past 12 months Denominator: Number of patients with asthma	Proportion	Ruiz-Canela-Cáceres, J., Aquino-Llinares, N., Sánchez-Diaz, J. M., García-Gestoso, M. L., de Jaime-Revuelta, M. E., & Praena-Crespo, M. (2015). Indicators for childhood asthma in Spain, using the Rand method. Allergologia et Immunopathologia, 43(2), 147–156.
169	7	Asthma: Received Care Plan	Process	Chronic	Treatment	Effective	R - Respiratory	Asthma: Received Action Plan - % of patients with asthma who have received a written asthma care plan	Numerator: Number of patients in the denominator who have received a written asthma care plan. Denominator: Patients diagnosed with asthma	Proportion	To, T., Guttmann, A., Lougheed, M. D., Gershon, A. S., Dell, S. D., Stanbrook, M. B., … Fisman, D. N. (2010). Evidence-based performance indicators of primary care for asthma: a modified RAND Appropriateness Method. International Journal for Quality in Health Care, 22(6), 476–485.
170	7	Asthma: Educational objectives in the last 12 months	Outcome	Chronic	Follow up and continuity	Patient-centered	R - Respiratory	Asthma: Educational objectives in the last 12 months	Numerator: Number of patients in the denominator with educational objectives in their clinical record in the last 12 months. Denominator: Number of patients with asthma	Proportion	Ruiz-Canela-Cáceres, J., Aquino-Llinares, N., Sánchez-Diaz, J. M., García-Gestoso, M. L., de Jaime-Revuelta, M. E., & Praena-Crespo, M. (2015). Indicators for childhood asthma in Spain, using the Rand method. Allergologia et Immunopathologia, 43(2), 147–156.
171	7	Asthma Education from Certified Asthma Educator	Process	Chronic	Screening and prevention	Patient-centered	R - Respiratory	Asthma Education from Certified Asthma Educator - % of patients with asthma who were referred to a certified asthma educator	Numerator: Number of patients in the denominator who were referred to a certified asthma educator. Denominator: Patients with asthma	Proportion	To, T., Guttmann, A., Lougheed, M. D., Gershon, A. S., Dell, S. D., Stanbrook, M. B., … Fisman, D. N. (2010). Evidence-based performance indicators of primary care for asthma: a modified RAND Appropriateness Method. International Journal for Quality in Health Care, 22(6), 476–485.
172	7	Asthma: Percentage of children assessed for treatment, with check-ups in less than three weeks	Process	Chronic	Screening and prevention	Effective	R - Respiratory	Asthma: Percentage of children assessed for treatment, with check-ups in less than three weeks	Numerator: Number of patients in the denominator who have check-ups in less than three weeks following treatment indication Denominator: Number of asthmatic patients with treatment prescription	Proportion	Ruiz-Canela-Cáceres, J., Aquino-Llinares, N., Sánchez-Diaz, J. M., García-Gestoso, M. L., de Jaime-Revuelta, M. E., & Praena-Crespo, M. (2015). Indicators for childhood asthma in Spain, using the Rand method. Allergologia et Immunopathologia, 43(2), 147–156.
173	7	Asthma: Percentage of children with one visit per year	Process	Chronic	Follow up and continuity	Effective	R - Respiratory	Asthma: Percentage of children with one visit to GP per year	Numerator: Number of patients diagnosed with asthma, with a check-up in the past twelve months. Denominator: number of asthmatic patients	Proportion	Ruiz-Canela-Cáceres, J., Aquino-Llinares, N., Sánchez-Diaz, J. M., García-Gestoso, M. L., de Jaime-Revuelta, M. E., & Praena-Crespo, M. (2015). Indicators for childhood asthma in Spain, using the Rand method. Allergologia et Immunopathologia, 43(2), 147–156.
174	7	Percentage of patients with asthma who have had control assessed	Process	Chronic	Follow up and continuity	Effective	R - Respiratory	Percentage of patients with asthma who have had control assessed	Numerator: Number of patients in the denominator who have had control assessed. Denominator: Patients with asthma.	Proportion	Forbes, L. J., Marchand, C., Doran, T., & Peckham, S. (2017). The role of the Quality and Outcomes Framework in the care of long-term conditions: a systematic review. British Journal of General Practice, 67(664), e775–e784.
175	7	Asthma Control Monitoring	Process	Chronic	Follow up and continuity	Effective	R - Respiratory	Asthma Control Monitoring - % of patients with asthma who had their asthma symptom control checked in last 6 months	Nmerator: Number of patients in the denominator who had their asthma symptom control checked in last 6 months. Denominator: Patients with asthma	Proportion	To, T., Guttmann, A., Lougheed, M. D., Gershon, A. S., Dell, S. D., Stanbrook, M. B., … Fisman, D. N. (2010). Evidence-based performance indicators of primary care for asthma: a modified RAND Appropriateness Method. International Journal for Quality in Health Care, 22(6), 476–485.
176	7	Asthma: Seen by a Specialist	Process	Chronic	Follow up and continuity	Effective	R - Respiratory	Asthma: Seen by a Specialist	Numerator: Number of patients in the denominator who were seen by a specialist. Denominator: Patients diagnosed with asthma	Proportion	To, T., Guttmann, A., Lougheed, M. D., Gershon, A. S., Dell, S. D., Stanbrook, M. B., … Fisman, D. N. (2010). Evidence-based performance indicators of primary care for asthma: a modified RAND Appropriateness Method. International Journal for Quality in Health Care, 22(6), 476–485.
177	7	Asthma Exacerbations	Outcome	All	Follow up and continuity	Effective	R - Respiratory	Asthma Exacerbations - % of patients with asthma who had (more or equal than 1) asthma exacerbation in last 12 months	Numerator: Number of patients in the denominator who had (more or equal than) 1 asthma exacerbation in last 12 months. Denominator: Number of patients diagnosed with asthma	Proportion	To, T., Guttmann, A., Lougheed, M. D., Gershon, A. S., Dell, S. D., Stanbrook, M. B., … Fisman, D. N. (2010). Evidence-based performance indicators of primary care for asthma: a modified RAND Appropriateness Method. International Journal for Quality in Health Care, 22(6), 476–485.
178	7	Asthma: Weight Reduction	Outcome	Chronic	Follow up and continuity	Effective	R - Respiratory	Weight Reduction	Numerator: Number of patients in the denominator whose lost weight. Denominator: Patients diagnosed with asthma // Numerator: Number of patients in the denominator whose lost weight. Denominator: Patients diagnosed with asthma and were overweight	Proportion	To, T., Guttmann, A., Lougheed, M. D., Gershon, A. S., Dell, S. D., Stanbrook, M. B., … Fisman, D. N. (2010). Evidence-based performance indicators of primary care for asthma: a modified RAND Appropriateness Method. International Journal for Quality in Health Care, 22(6), 476–485.
179	7	Patient Quality of Life	Outcome	Chronic	Follow up and continuity	Patient-centered	R - Respiratory	Patient Quality of Life -Quality of life of asthma patients	Numerator: Evaluation of quality of life in asthma patients. Denominator: Patients with asthma.	Proportion	To, T., Guttmann, A., Lougheed, M. D., Gershon, A. S., Dell, S. D., Stanbrook, M. B., … Fisman, D. N. (2010). Evidence-based performance indicators of primary care for asthma: a modified RAND Appropriateness Method. International Journal for Quality in Health Care, 22(6), 476–485.
180	7	Asthma: Adequate technique for childhood asthma	Process	Chronic	Treatment	Effective	R - Respiratory	Asthma: Adequate technique for childhood asthma	Numerator: Number of patients with a indication of adequate inhaler technique in the past six months. Denominator: Number of children with a verification of the technical inhaler	Proportion	Ruiz-Canela-Cáceres, J., Aquino-Llinares, N., Sánchez-Diaz, J. M., García-Gestoso, M. L., de Jaime-Revuelta, M. E., & Praena-Crespo, M. (2015). Indicators for childhood asthma in Spain, using the Rand method. Allergologia et Immunopathologia, 43(2), 147–156.
181	7	Routine Care Provider for asthma	Process	Chronic	Follow up and continuity	Patient-centered	R - Respiratory	Routine Care Provider for asthma - % of patients with asthma who have a routine care provider	Numerator: Number of patients in the denominator who have a routine care provider. Denominator: Number of patients diagnosed with asthma	Proportion	To, T., Guttmann, A., Lougheed, M. D., Gershon, A. S., Dell, S. D., Stanbrook, M. B., … Fisman, D. N. (2010). Evidence-based performance indicators of primary care for asthma: a modified RAND Appropriateness Method. International Journal for Quality in Health Care, 22(6), 476–485.
182	7	Asthma: Asthmatic patients with screening for depression	Process	Chronic	Screening and prevention	Safe	R - Respiratory	Asthma: Asthmatic patients with screening for depression	Numerator: Number of patients having been screened for depression in the last 12 months. Denominator: Number of patients diagnosed with asthma	Proportion	Ruiz-Canela-Cáceres, J., Aquino-Llinares, N., Sánchez-Diaz, J. M., García-Gestoso, M. L., de Jaime-Revuelta, M. E., & Praena-Crespo, M. (2015). Indicators for childhood asthma in Spain, using the Rand method. Allergologia et Immunopathologia, 43(2), 147–156.
183	7	Asthma: Children assessed by a nurse in the past six months	Process	Chronic	Screening and prevention	Effective	R - Respiratory	Asthma: Children assessed by a nurse in the past six months	Numerator: Number of patients in the denominator assessed by the nurse and with follow-up in the past six months Denominator: Number of children diagnosed with asthma	Proportion	Ruiz-Canela-Cáceres, J., Aquino-Llinares, N., Sánchez-Diaz, J. M., García-Gestoso, M. L., de Jaime-Revuelta, M. E., & Praena-Crespo, M. (2015). Indicators for childhood asthma in Spain, using the Rand method. Allergologia et Immunopathologia, 43(2), 147–156.
184	7	Asthma: Children with a severity classification for their asthma at least once a year	Process	Chronic	Diagnosis	Effective	R - Respiratory	Asthma: Children with a severity classification for their asthma at least once a year	Numerator: Number of patients in the denominator with classification of their asthma registered (initial or control level) in the past 12 months. Denominator: number of children diagnosed with asthma	Proportion	Ruiz-Canela-Cáceres, J., Aquino-Llinares, N., Sánchez-Diaz, J. M., García-Gestoso, M. L., de Jaime-Revuelta, M. E., & Praena-Crespo, M. (2015). Indicators for childhood asthma in Spain, using the Rand method. Allergologia et Immunopathologia, 43(2), 147–156.
185	8	Asthma: Percentage of children visiting a specialist due to moderate-severe asthma (one year)	Outcome	Chronic	Follow up and continuity	Effective	R - Respiratory	Asthma: Percentage of children visiting aspecialist due to moderate- severe asthma (one year)	Numerator: Number of patients in the denominator visiting a specialist in the past twelve months. Denominator: Number of patients diagnosed with moderately severe asthma	Proportion	Ruiz-Canela-Cáceres, J., Aquino-Llinares, N., Sánchez-Diaz, J. M., García-Gestoso, M. L., de Jaime-Revuelta, M. E., & Praena-Crespo, M. (2015). Indicators for childhood asthma in Spain, using the Rand method. Allergologia et Immunopathologia, 43(2), 147–156.
186	8	Asthma: Percentage of children with auscultation in crisis	Process	Chronic	Follow up and continuity	Effective	R - Respiratory	Asthma: Percentage of children with auscultation in crisis	Numerator: Number of patients with auscultation during the crisis. Denominator: Number of patients with asthma attack	Proportion	Ruiz-Canela-Cáceres, J., Aquino-Llinares, N., Sánchez-Diaz, J. M., García-Gestoso, M. L., de Jaime-Revuelta, M. E., & Praena-Crespo, M. (2015). Indicators for childhood asthma in Spain, using the Rand method. Allergologia et Immunopathologia, 43(2), 147–156.
187	8	Asthma: Percentage of children with moderately severe asthma, with personal improvement score	Outcome	Chronic	Follow up and continuity	Effective	R - Respiratory	Asthma: Percentage of children with moderately severe asthma, with personal improvement score	Numerator: Number of patients in the denominator with notes in their medical history of personal improvement in their peak flow. Denominator: Children (≥6 years) with moderately severe asthma	Proportion	Ruiz-Canela-Cáceres, J., Aquino-Llinares, N., Sánchez-Diaz, J. M., García-Gestoso, M. L., de Jaime-Revuelta, M. E., & Praena-Crespo, M. (2015). Indicators for childhood asthma in Spain, using the Rand method. Allergologia et Immunopathologia, 43(2), 147–156.
188	8	Asthma: Percentage of children with peak flow usage and self-management frequency	Process	Chronic	Follow up and continuity	Effective	R - Respiratory	Asthma: Percentage of children with peak flow usage and self-management frequency	Numerator: Number of patients in the denominator who use peak flow and limit figures for self-management. Denominator: Number of children with asthma (≥6 years)	Proportion	Ruiz-Canela-Cáceres, J., Aquino-Llinares, N., Sánchez-Diaz, J. M., García-Gestoso, M. L., de Jaime-Revuelta, M. E., & Praena-Crespo, M. (2015). Indicators for childhood asthma in Spain, using the Rand method. Allergologia et Immunopathologia, 43(2), 147–156.
189	8	Asthma: Percentage of patients tested for allergies	Process	Chronic	Follow up and continuity	Effective	R - Respiratory	Asthma: Percentage of patients tested for allergies	Numerator: Number of patients in the denomiantor assessed for triggers using prick or in vitro test within a period of less than three months following diagnosis. Denominator: Number of patients diagnosed with asthma	Proportion	Ruiz-Canela-Cáceres, J., Aquino-Llinares, N., Sánchez-Diaz, J. M., García-Gestoso, M. L., de Jaime-Revuelta, M. E., & Praena-Crespo, M. (2015). Indicators for childhood asthma in Spain, using the Rand method. Allergologia et Immunopathologia, 43(2), 147–156.
190	8	Pulmonary rehabilitation	Process	Chronic	Follow up and continuity	Effective	R - Respiratory	% of Patients with clinically significant COPD that had access to pulmonary rehabilitation	Numerator: Number of patients in the denominator that had access to pulmonary rehabilitation. Denominator: Patients with clinically significant COPD	%	1. Chin WY, Lam CL, Lo SV. Quality of care of nurse-led and allied health personnel-led primary care clinics. Hong Kong medical journal = Xianggang yi xue za zhi. 2011;17(3):217-30. // 2. Ambrosino N, Casaburi R, Ford G, et al. Developing concepts in the pulmonary rehabilitation of COPD. Respir Med 2008;102 Suppl 1:S17-26. // 3. Nici L, Donner C, Wouters E, et al. American Thoracic Society/Europe…
191	8	Chronic obstructive pulmonary disease	Process	Chronic	Treatment	Effective	R - Respiratory	The percentage of patients with COPD and Medical Research Council (MRC) Dyspnoea Scale ≥3 at any time in the preceding 15 months, with a subsequent record of an offer of referral to a pulmonary rehabilitation programme	Numerator: Number of patients in the denominator with a subsequent record of an offer of referral to a pulmonary rehabilitation programme; Denominator: Number of patients with COPD and Medical Research Council (MRC) Dyspnoea Scale ≥3 at any time in the preceding 15 months.	%	1. Fujita K, Moles RJ, Chen TF. Quality indicators for responsible use of medicines: a systematic review. BMJ open. 2018 Jul 1;8(7):e020437. // 2. The NICE menu of general practice and clinical commissioning group indicators: The National Institute for Health and Care Excellence. 2016 https://www.nice.org.uk/Media/Default/Standards-and-indicators/indicator-menu-update-aug-16.pdf.
192	8	Percentage of patients with severe Chronic Obstructive Pulmonary Disease with record of oxygen saturation	Process	Chronic	Diagnosis	Effective	R - Respiratory	The percentage of patients with COPD and Medical Research Council dyspnoea grade 3 at any time in the preceding 12 months, with a record of oxygen saturation value within the preceding 12 months	Numerator: Number of patients in the denominator with a record of oxygen saturation value within the preceding 12 months; Denominator: Number of patients with COPD and dyspnoea grade 3 at any time in the preceding 12 months.	Proportion	As COPD progresses, patients often become hypoxaemic. Many patients tolerate mild hypoxaemia well, but once the resting partial pressure of oxygen in arterial blood (PaO2) falls below 8 KPa patients begin to develop signs of right-sided HF (corpulmonale), principally peripheral oedema. The prognosis is poor and if untreated the five year survival is less than 50 per cent. In stable COPD, patients…
193	8	Chronic obstructive pulmonary disease	Outcome	Chronic	Diagnosis	Effective	R - Respiratory	The percentage of patients with COPD (diagnosed on or after 1 April 2011) in whom the diagnosis has been confirmed by post bronchodilator spirometry between 3 months before and 12 months after entering on to the register	Numerator: Number of patients in the denominator in whom the diagnosis has been confirmed by post bronchodilator spirometry between 3 months before and 12 months after entering on to the register; Denominator: Number of patients with COPD (diagnosed on or after 1 April 2011).	%	1. Fujita K, Moles RJ, Chen TF. Quality indicators for responsible use of medicines: a systematic review. BMJ open. 2018 Jul 1;8(7):e020437. // 2. The NICE menu of general practice and clinical commissioning group indicators: The National Institute for Health and Care Excellence. 2016 https://www.nice.org.uk/Media/Default/Standards-and-indicators/indicator-menu-update-aug-16.pdf.
194	8	Chronic obstructive pulmonary disease	Process	Chronic	Follow up and continuity	Effective	R - Respiratory	The percentage of patients with COPD who have had a review, undertaken by a healthcare professional, including an assessment of breathlessness using the Medical Research Council dyspnoea scale in the preceding 12 months	Numerator: Number of patients in the denominator who have had a review, undertaken by a healthcare professional, including an assessment of breathlessness using the Medical Research Council dyspnoea scale in the preceding 12 months; Denominator: Number of patients with COPD.	%	1. Fujita K, Moles RJ, Chen TF. Quality indicators for responsible use of medicines: a systematic review. BMJ open. 2018 Jul 1;8(7):e020437. // 2. The NICE menu of general practice and clinical commissioning group indicators: The National Institute for Health and Care Excellence. 2016 https://www.nice.org.uk/Media/Default/Standards-and-indicators/indicator-menu-update-aug-16.pdf.
195	8	Care of the dying patient: Dyspnea treatment	Process	Chronic	Treatment	Effective	R - Respiratory	IF a dying homebound patient had dyspnea, THEN the chart should document how the dyspnea was treated and follow-up should be documented about the dyspnea.	Numerator: Number of patients in the denominator whose the chart document how the dyspnea was treated and follow-up should be documented about the dyspnea; Denominator: Number of homebound patients that have dyspnea.	%	1. Fujita K, Moles RJ, Chen TF. Quality indicators for responsible use of medicines: a systematic review. BMJ open. 2018 Jul 1;8(7):e020437. // 2. Smith KL, Soriano TA, Boal J. Brief communication: National quality-of-care standards in home-based primary care. Ann Intern Med 2007;146:188–92.
196	8	Chronic obstructive pulmonary disease	Process	Chronic	Follow up and continuity	Effective	R - Respiratory	The percentage of patients with COPD with a record of FEV1 in the preceding 12 months	Numerator: Number of patients in the denominator with a record of FEV1 in the preceding 12 months; Denominator: Number of patients with COPD.	%	1. Fujita K, Moles RJ, Chen TF. Quality indicators for responsible use of medicines: a systematic review. BMJ open. 2018 Jul 1;8(7):e020437. // 2. The NICE menu of general practice and clinical commissioning group indicators: The National Institute for Health and Care Excellence. 2016 https://www.nice.org.uk/Media/Default/Standards-and-indicators/indicator-menu-update-aug-16.pdf.
197	8	Potentially preventable hospitalisation clinical indicator of Chronic Obstructive Pulmonary Disease	Outcome	Acute / Preventive	Treatment	Effective	R - Respiratory	1. Moderate to severe COPD with frequent exacerbation 2. Use of long-acting β-agonist or anticholinergic 3. No use of inhaled corticosteroids	Numerator: Admission of patients with moderate to severe COPD with frequent exacerbation, use of long-acting β-agonist or anticholinergic and no use of inhaled corticosteroids. Denominator: Hospitalizations due to Chronic Obstructive Pulmonary Disease	Proportion	1. Caughey, G. E., Kalisch Ellett, L. M., & Wong, T. Y. (2014). Development of evidence-based Australian medication-related indicators of potentially preventable hospitalisations: a modified RAND appropriateness method. BMJ Open, 4(4), e004625. // 2. Howard R, Avery A, Slavenburg S, et al. Which drugs cause preventable admissions to hospital? A systematic review. Br J Clin Pharmacol 2007;63:136–4…
198	8	Chronic obstructive pulmonary disease	Process	Preventive	Screening and prevention	Effective	R - Respiratory	The percentage of patients with COPD who have had influenza immunisation in the preceding 1 August to 31 March	Numerator: Number of patients in the denominator who have had influenza immunisation in the preceding 1 August to 31 March; Denominator: Number of patients with COPD.	%	1. Fujita K, Moles RJ, Chen TF. Quality indicators for responsible use of medicines: a systematic review. BMJ open. 2018 Jul 1;8(7):e020437. // 2. The NICE menu of general practice and clinical commissioning group indicators: The National Institute for Health and Care Excellence. 2016 https://www.nice.org.uk/Media/Default/Standards-and-indicators/indicator-menu-update-aug-16.pdf.
199	8	Pneumonia and influenza: Smoking cessation	Process	Acute	Treatment	Patient-centered	R - Respiratory	IF a homebound patient smoker develops pneumonia, THEN the smoker should be advised to quit smoking.	Numerator: Number of patients in the denominator that were advised to quit smoking; Denominator: Number of homebound patients that developed pneumonia.	%	1. Fujita K, Moles RJ, Chen TF. Quality indicators for responsible use of medicines: a systematic review. BMJ open. 2018 Jul 1;8(7):e020437. // 2. Smith KL, Soriano TA, Boal J. Brief communication: National quality-of-care standards in home-based primary care. Ann Intern Med 2007;146:188–92.
200	8	Screening and Prevention	Process	Acute	Treatment	Patient-centered	R - Respiratory	IF a smoker aged 65 or older develops pneumonia, THEN the smoker should be advised to quit smoking.	Numerator: Number of patients in the denominator that were advised to quit smoking; Denominator: Number of patients aged 65 or older smokers that developed pneumonia.	%	1. Fujita K, Moles RJ, Chen TF. Quality indicators for responsible use of medicines: a systematic review. BMJ open. 2018 Jul 1;8(7):e020437. // 2. Steel N, Melzer D, Shekelle PG, et al. Developing quality indicators for older adults: transfer from the USA to the UK is feasible. Qual Saf Health Care 2004;13:260–4.
201	8	Potentially preventable hospitalisation clinical indicator of Pneumococcal pneumonia or sepsis	Outcome	Acute / Preventive	Treatment	Effective	R - Respiratory	1. Patient aged ≥65 years 2. No contraindication to pneumococcal vaccine 3. No pneumococcal vaccine in the previous 6 years	Numerator: Patients aged ≥65 years with no contraindication to pneumococcal vaccine and no pneumococcal vaccine in the previous 6 years. Denominator: Hospitalization due to Pneumococcal pneumonia or sepsis	Proportion	1. Caughey, G. E., Kalisch Ellett, L. M., & Wong, T. Y. (2014). Development of evidence-based Australian medication-related indicators of potentially preventable hospitalisations: a modified RAND appropriateness method. BMJ Open, 4(4), e004625. // 2. Howard R, Avery A, Slavenburg S, et al. Which drugs cause preventable admissions to hospital? A systematic review. Br J Clin Pharmacol 2007;63:136–4…
202	8	Potentially preventable hospitalisation clinical indicator of Influenza-related pneumonia	Outcome	Acute / Preventive	Treatment	Effective	R - Respiratory	1. Patient aged ≥65 years 2. No contraindication to influenza vaccine 3. No influenza vaccine in the previous year	Numerator: Patients aged ≥65 years with no contraindication to influenza vaccine and no influenza vaccine in the previous year Denominator: Hospitalization due influenza-related pneumonia.	Proportion	1. Caughey, G. E., Kalisch Ellett, L. M., & Wong, T. Y. (2014). Development of evidence-based Australian medication-related indicators of potentially preventable hospitalisations: a modified RAND appropriateness method. BMJ Open, 4(4), e004625. // 2. Howard R, Avery A, Slavenburg S, et al. Which drugs cause preventable admissions to hospital? A systematic review. Br J Clin Pharmacol 2007;63:136–4…
203	8	Pneumonia and influenza: Pneumococcal vaccination	Process	Preventive	Screening and prevention	Safe	R - Respiratory	IF a homebound patient with no history of allergy to the pneumococcal vaccine is not known to have already received a pneumococcal vaccine or if the patient received it more than 5 years ago (if before age 65 years), THEN a pneumococcal vaccine should be offered.	Numerator: Number of patients in the denominator that were offered a pneumococcal vaccine; Denominator: Number of homebound patients with no history of allergy to the pneumococcal vaccine and that are not known to have already received a pneumococcal vaccine or received it more than 5 years ago (if before age 65 years).	%	1. Fujita K, Moles RJ, Chen TF. Quality indicators for responsible use of medicines: a systematic review. BMJ open. 2018 Jul 1;8(7):e020437. // 2. Smith KL, Soriano TA, Boal J. Brief communication: National quality-of-care standards in home-based primary care. Ann Intern Med 2007;146:188–92.
204	8	Pneumonia and influenza: Hospitalized pneumonia	Outcome	Acute	Treatment	Effective	R - Respiratory	IF a homebound patient with pneumonia has unstable vital signs despite a trial of antibiotic therapy and does not have a do-not-hospitalize order, THEN the patient should be transferred to the hospital or the record should document why that it is not indicated.	Numerator: Number of patients in the denominator were transferred to the hospital or the record documented why that it was not indicated; Denominator: Number of homebound patients with pneumonia that had unstable vital signs despite a trial of antibiotic therapy and did not have a do-not-hospitalize order.	%	1. Fujita K, Moles RJ, Chen TF. Quality indicators for responsible use of medicines: a systematic review. BMJ open. 2018 Jul 1;8(7):e020437. // 2. Smith KL, Soriano TA, Boal J. Brief communication: National quality-of-care standards in home-based primary care. Ann Intern Med 2007;146:188–92.
205	8	Antibiotics prescribed for (most) bacterial infections	Process	Acute	Treatment	Effective	R - Respiratory	Number of patients aged between 18 and 65 yo diagnosed with pneumonia prescribed antibacterial for systemic use	Numerator: Number of patients in the denominator that were prescribed antibacterial for systemic use. Denominator: Number of patients aged between 18 and 65 yo diagnosed with pneumonia	Proportion	6. Le Maréchal, M., Tebano, G., Monnier, A. A., Adriaenssens, N., Gyssens, I. C., Huttner, B., … DRIVE-AB WP1 group (2018). Quality indicators assessing antibiotic use in the outpatient setting: a systematic review followed by an international multidisciplinary consensus procedure. The Journal of antimicrobial chemotherapy, 73(suppl_6), vi40–vi49. doi:10.1093/jac/dky117
206	8	Acute upper respiratory infections and bronchitis should not be treated with antibiotics within the first three days, unless there is documented indication for treatment	Process	Acute	Treatment	Effective	R - Respiratory	Delayed antibiotics prescribing strategy should be agreed for patients with the included conditions	Numerator: Patients with delayed prescribing. Denominator: Patients with conditions (AOM, acute sore throat/ acute pharyngitis/ acute tonsillitis, common cold, acute rhinosinusitis, acute cough/ acute bronchitis.)	Proportion	6. Le Maréchal, M., Tebano, G., Monnier, A. A., Adriaenssens, N., Gyssens, I. C., Huttner, B., … DRIVE-AB WP1 group (2018). Quality indicators assessing antibiotic use in the outpatient setting: a systematic review followed by an international multidisciplinary consensus procedure. The Journal of antimicrobial chemotherapy, 73(suppl_6), vi40–vi49. doi:10.1093/jac/dky117
207	8	Antibiotics prescribed for (most) viral infections or self-limiting bacterial infections	Process	Acute	Treatment	Effective	R - Respiratory	Number of patients aged between 18 and 75 yo diagnosed with acute bronchitis or bronchiolitis prescribed antibacterial for systemic use	Numerator: Number of patients in the denominator that were prescribed antibacterial for systemic use. Denominator: Number of patients aged between 18 and 75 years diagnosed with acute bronchitis/ bronchiolitis	Proportion	6. Le Maréchal, M., Tebano, G., Monnier, A. A., Adriaenssens, N., Gyssens, I. C., Huttner, B., … DRIVE-AB WP1 group (2018). Quality indicators assessing antibiotic use in the outpatient setting: a systematic review followed by an international multidisciplinary consensus procedure. The Journal of antimicrobial chemotherapy, 73(suppl_6), vi40–vi49. doi:10.1093/jac/dky117
208	8	Outpatients with an acute tonsillitis/pharyngitis and positive group A streptococcal diagnostic test should be treated with antibiotics	Process	Acute	Treatment	Effective	R - Respiratory	Patients with acute tonsillitis or pharyngitis and a positive Streptococcus A test treated with Antibiotics	Numerator: Number of patients in the denominator that have been treated with antibiotics. Denominator: Patients with acute tonsillitis/ pharyngitis and a positive Streptococcus A	Proportion	6. Le Maréchal, M., Tebano, G., Monnier, A. A., Adriaenssens, N., Gyssens, I. C., Huttner, B., … DRIVE-AB WP1 group (2018). Quality indicators assessing antibiotic use in the outpatient setting: a systematic review followed by an international multidisciplinary consensus procedure. The Journal of antimicrobial chemotherapy, 73(suppl_6), vi40–vi49. doi:10.1093/jac/dky117
209	8	Outpatients with acute tonsillitis/pharyngitis should undergo a group A streptococcal diagnostic test to decide whether or not they should receive antibiotics	Process	Acute	Diagnosis	Effective	R - Respiratory	Patients with a group A Streptococcus test	Numerator: Number of patients with a group A Streptococcus test. Denominator: Number of patients diagnosed with pharyngitis in an outpatient or Emergency department setting and dispensed an antibiotic for that episode of care	Proportion	6. Le Maréchal, M., Tebano, G., Monnier, A. A., Adriaenssens, N., Gyssens, I. C., Huttner, B., … DRIVE-AB WP1 group (2018). Quality indicators assessing antibiotic use in the outpatient setting: a systematic review followed by an international multidisciplinary consensus procedure. The Journal of antimicrobial chemotherapy, 73(suppl_6), vi40–vi49. doi:10.1093/jac/dky117
210	8	Antibiotics for an acute tonsillitis/pharyngitis should be withheld, discontinued or not prescribed if an outpatient presents a diagnostic test (rapid antigen test or throat culture) negative for group A streptococci	Process	Acute	Treatment	Effective	R - Respiratory	Patients with diagnostic test negative for group A streptococci where antimicrobial therapy is not prescribed, withhold or discontinued	Numerator: Number of patients in the denominator where antimicrobial therapy is not prescribed, withhold or discontinued. Denominator: Number of patients with diagnostic test negative for group A streptococci	Proportion	6. Le Maréchal, M., Tebano, G., Monnier, A. A., Adriaenssens, N., Gyssens, I. C., Huttner, B., … DRIVE-AB WP1 group (2018). Quality indicators assessing antibiotic use in the outpatient setting: a systematic review followed by an international multidisciplinary consensus procedure. The Journal of antimicrobial chemotherapy, 73(suppl_6), vi40–vi49. doi:10.1093/jac/dky117
211	8	Cancer	Process	Chronic	Diagnosis	Effective	R - Respiratory	The proportion of lung cancer cases for which a stage at diagnosis is recorded	Numerator: Number of patients in the denominator for which a stage at diagnosis is recorded; Denominator: Number of patients with lung cancer.	proportion	1. Fujita K, Moles RJ, Chen TF. Quality indicators for responsible use of medicines: a systematic review. BMJ open. 2018 Jul 1;8(7):e020437. // 2. The NICE menu of general practice and clinical commissioning group indicators: The National Institute for Health and Care Excellence. 2016 https://www.nice.org.uk/Media/Default/Standards-and-indicators/indicator-menu-update-aug-16.pdf.
212	9	Diabetes	Process	Chronic	Follow up and continuity	Effective	T - Endocrine/Metabolic and Nutritional	The proportion of adults with diabetes who have received all nine basic care processes performed ( see guidance for the details of the process)	Numerator: Number of patients in the denominator who have received all nine basic care processes performed ( see guidance for the details of the process); Denominator: Number of adults with diabetes.	proportion	1. Fujita K, Moles RJ, Chen TF. Quality indicators for responsible use of medicines: a systematic review. BMJ open. 2018 Jul 1;8(7):e020437. // 2. The NICE menu of general practice and clinical commissioning group indicators: The National Institute for Health and Care Excellence. 2016 https://www.nice.org.uk/Media/Default/Standards-and-indicators/indicator-menu-update-aug-16.pdf.
213	9	Diabetes	Process	Chronic	Screening and prevention	Effective	T - Endocrine/Metabolic and Nutritional	Proportion of children and young people with diabetes who receive the following individual care processes in the past 12 months: • Glycated Haemoglobin A1c (HbA1c) monitoring • Body Mass Index (BMI) • Blood pressure • Urinary Albumin • Eye screening • Foot examination • Smoking • Screening for thyroid disease • Psychological assessment	Numerator: Number of patients in the denominator who received the following individual care processes in the past 12 months: • Glycated Haemoglobin A1c (HbA1c) monitoring • Body Mass Index (BMI) • Blood pressure • Urinary Albumin • Eye screening • Foot examination • Smoking • Screening for thyroid disease • Psychological assessment; Denominator: Number of children and young patients with diabetes.	proportion	1. Fujita K, Moles RJ, Chen TF. Quality indicators for responsible use of medicines: a systematic review. BMJ open. 2018 Jul 1;8(7):e020437. // 2. The NICE menu of general practice and clinical commissioning group indicators: The National Institute for Health and Care Excellence. 2016 https://www.nice.org.uk/Media/Default/Standards-and-indicators/indicator-menu-update-aug-16.pdf.
214	9	Diabetes	Process	Chronic	Screening and prevention	Effective	T - Endocrine/Metabolic and Nutritional	The percentage of patients with diabetes who have had the following care processes performed in the preceding 12 months: • BMI measurement • BP measurement • HbA1c measurement • Cholesterol measurement • Record of smoking status • Foot examination • Albumin: creatinine ratio • Serum creatinine measurement	Numerator: Number of patients in the denominator who received the following individual care processes in the past 12 months: • BMI measurement • BP measurement • HbA1c measurement • Cholesterol measurement • Record of smoking status • Foot examination • Albumin: creatinine ratio • Serum creatinine measurement; Denominator: Number of patients with diabetes.	%	1. Fujita K, Moles RJ, Chen TF. Quality indicators for responsible use of medicines: a systematic review. BMJ open. 2018 Jul 1;8(7):e020437. // 2. The NICE menu of general practice and clinical commissioning group indicators: The National Institute for Health and Care Excellence. 2016 https://www.nice.org.uk/Media/Default/Standards-and-indicators/indicator-menu-update-aug-16.pdf.
215	9	Composite measures for DM	Process	Chronic	Follow up and continuity	Effective	T - Endocrine/Metabolic and Nutritional	Blood glucose done, HbA1c done, creatinine done, cholesterol done, urine analysis done, blood pressure done, foot examination done, full eye examination done, smoking history recorded, weight done (Score (0-40 range scale) for assessing HbA1c (5 points), lipids (5 points), microalbuminuria (MA; 5 points), blood pressure (5 points), treating MA with angiotensin-converting-enzyme inhibitor (10 poin…	1. Numerator: Number of patients with blood glucose done, HbA1c done, creatinine done, cholesterol done, urine analysis done, blood pressure done, foot examination done, full eye examination done, smoking history recorded, weight done (Score (0-40 range scale) for assessing HbA1c (5 points), lipids (5 points), microalbuminuria (MA; 5 points), blood pressure (5 points), treating MA with angiotensi…	(Composite) Rate	Sidorenkov, G., Haaijer-Ruskamp, F. M., de Zeeuw, D., Bilo, H., & Denig, P. (2011). Review: Relation Between Quality-of-Care Indicators for Diabetes and Patient Outcomes: A Systematic Literature Review. Medical Care Research and Review, 68(3), 263–289.
216	9	For patients with diabetes there is a record of their weight or body mass index at least once in the last 15 months.	Process	Chronic	Follow up and continuity	Effective	T - Endocrine/Metabolic and Nutritional	For patients with diabetes there is a record of their weight or body mass index at least once in the last 15 months.	Numerator: Number of patients in the denominator with a record of their weight or body mass index at least once in the last 15 months.; Denominator:Number of patients with diabetes.	%	1. Fujita K, Moles RJ, Chen TF. Quality indicators for responsible use of medicines: a systematic review. BMJ open. 2018 Jul 1;8(7):e020437. // 2. Campbell SM, Ludt S, Lieshout JV, Boffin N, Wensing M, Petek D, Grol R, Roland MO. Quality indicators for the prevention and management of cardiovascular disease in primary care in nine European countries. European Journal of Cardiovascular Prevention …
217	9	Diabetes	Process	Chronic	Screening and prevention	Effective	T - Endocrine/Metabolic and Nutritional	Proportion of children and young people with diabetes who have had their Body Mass Index (BMI) recorded	Numerator: Number of patients in the denominator who have had their Body Mass Index (BMI) recorded; Denominator: Number of children with diabetes.	%	1. Fujita K, Moles RJ, Chen TF. Quality indicators for responsible use of medicines: a systematic review. BMJ open. 2018 Jul 1;8(7):e020437. // 2. The NICE menu of general practice and clinical commissioning group indicators: The National Institute for Health and Care Excellence. 2016 https://www.nice.org.uk/Media/Default/Standards-and-indicators/indicator-menu-update-aug-16.pdf.
218	9	Quality of health promotion: Obesity prevalence	Outcome	Chronic	Screening and prevention	Effective	T - Endocrine/Metabolic and Nutritional	Prevalence of obesity (19 to 64 anos) - 25> Body Mass Index <30	Numerator: Number of patients in the denominator with BMI between 25 and 30. Denominator: Patients with 19-64 year-old followed	Proportion	1. Kringos, D. S., Boerma, W. G., Hutchinson, A., van der Zee, J., & Groenewegen, P. P. (2010). The breadth of primary care: a systematic literature review of its core dimensions. BMC Health Services Research, 10(1) //
219	9	Lifestyle / lifestyle management - Record of lifestyle risk factors	Process	Chronic	Follow up and continuity	Effective	T - Endocrine/Metabolic and Nutritional	For all patients with diabetes there should be a record of smoking status in the past 15 months, except for those who have never smoked, whose smoking status should be recorded at least once.	Numerator: Number of patients in the denominator with a record of smoking status in the past 15 months except for those who have never smoked whose smoking status should be recorded at least once; Denominator:Number of patients with diabetes.	%	1. Fujita K, Moles RJ, Chen TF. Quality indicators for responsible use of medicines: a systematic review. BMJ open. 2018 Jul 1;8(7):e020437. // 2. Petek D, Campbell S, Serec M, et al. Quality indicators of cardiovascular disease prevention for primary care in Slovenia. Zdravniski Vestnik 2012;81:687–98.
220	9	Diabetes patients: recorded smoking status	Process	Chronic	Screening and prevention	Patient-centered	T - Endocrine/Metabolic and Nutritional	Diabetes patients: recorded smoking status	Numerator: Number of patients in the denominator with smoking status assessment. Denominator: Total of DM patients followed	Proportion	Boeckxstaens, P., Smedt, D. D., Maeseneer, J. D., Annemans, L., & Willems, S. (2011). The equity dimension in evaluations of the quality and outcomes framework: A systematic review. BMC Health Services Research, 11(1). // Millett C, Bottle A, Ng A, Curcin V, Molokhia M, Saxena S, Majeed A: Pay for perfomance and the quality of diabetes management in individuals with and without co-morbid medical …
221	9	Diabetes patients: Smoking cessation advice	Process	Chronic	Screening and prevention	Patient-centered	T - Endocrine/Metabolic and Nutritional	Diabetes patients: Smoking cessation advice	Numerator: Number of patients in the denominator with smoking cessation advice session. Denominator: Total of DM patients followed	Proportion	Boeckxstaens, P., Smedt, D. D., Maeseneer, J. D., Annemans, L., & Willems, S. (2011). The equity dimension in evaluations of the quality and outcomes framework: A systematic review. BMC Health Services Research, 11(1). // Millett C, Bottle A, Ng A, Curcin V, Molokhia M, Saxena S, Majeed A: Pay for perfomance and the quality of diabetes management in individuals with and without co-morbid medical …
222	9	Diabetes patients: smoking prevalence	Outcome	Chronic	Diagnosis	Effective	T - Endocrine/Metabolic and Nutritional	Diabetes patients: smoking prevalence	Numerator: Number of patients in the denominator who are smokers. Denominator: Total of DM patients followed	Proportion	Boeckxstaens, P., Smedt, D. D., Maeseneer, J. D., Annemans, L., & Willems, S. (2011). The equity dimension in evaluations of the quality and outcomes framework: A systematic review. BMC Health Services Research, 11(1). // Millett C, Bottle A, Ng A, Curcin V, Molokhia M, Saxena S, Majeed A: Pay for perfomance and the quality of diabetes management in individuals with and without co-morbid medical …
223	9	For patients with diabetes there is a record of advice about regular physical activity at least once in the last 15 months unless contraindicated.	Process	Preventive	Follow up and continuity	Effective	T - Endocrine/Metabolic and Nutritional	For patients with diabetes there is a record of advice about regular physical activity at least once in the last 15 months unless contraindicated.	Numerator: Number of patients in the denominator with a record of advice about regular physical activity at least once in the last 15 months unless contraindicated.; Denominator:Number of patients with diabetes.	%	1. Fujita K, Moles RJ, Chen TF. Quality indicators for responsible use of medicines: a systematic review. BMJ open. 2018 Jul 1;8(7):e020437. // 2. Campbell SM, Ludt S, Lieshout JV, Boffin N, Wensing M, Petek D, Grol R, Roland MO. Quality indicators for the prevention and management of cardiovascular disease in primary care in nine European countries. European Journal of Cardiovascular Prevention …
224	9	For patients with diabetes there is a record that specific advice about lifestyle was offered at least once in the last 5 years.	Process	Chronic	Follow up and continuity	Patient-centered	T - Endocrine/Metabolic and Nutritional	For patients with diabetes there is a record that specific advice about lifestyle was offered at least once in the last 5 years.	Numerator: Number of patients in the denominator with a record that specific advice about lifestyle was offered at least once in the last 5 years.; Denominator: Number of patients with diabetes.	%	1. Fujita K, Moles RJ, Chen TF. Quality indicators for responsible use of medicines: a systematic review. BMJ open. 2018 Jul 1;8(7):e020437. // 2. Campbell SM, Ludt S, Lieshout JV, Boffin N, Wensing M, Petek D, Grol R, Roland MO. Quality indicators for the prevention and management of cardiovascular disease in primary care in nine European countries. European Journal of Cardiovascular Prevention …
225	9	Diabetes	Process	Chronic	Follow up and continuity	Patient-centered	T - Endocrine/Metabolic and Nutritional	The percentage of patients with diabetes who have a record of a dietary review by a suitably competent professional in the preceding 15 months	Numerator: Number of patients in the denominator who have a record of a dietary review by a suitably competent professional in the preceding 15 months; Denominator: Number of patients with diabetes.	%	1. Fujita K, Moles RJ, Chen TF. Quality indicators for responsible use of medicines: a systematic review. BMJ open. 2018 Jul 1;8(7):e020437. // 2. The NICE menu of general practice and clinical commissioning group indicators: The National Institute for Health and Care Excellence. 2016 https://www.nice.org.uk/Media/Default/Standards-and-indicators/indicator-menu-update-aug-16.pdf.
226	9	For patients with diabetes there is a record that diet advice has been offered at least once in the last 15 months.	Process	Chronic	Follow up and continuity	Patient-centered	T - Endocrine/Metabolic and Nutritional	For patients with diabetes there is a record that diet advice has been offered at least once in the last 15 months.	Numerator: Number of patients in the denominator with a record that diet advice has been offered at least once in the last 15 months.; Denominator: Number of patients with diabetes.	%	1. Fujita K, Moles RJ, Chen TF. Quality indicators for responsible use of medicines: a systematic review. BMJ open. 2018 Jul 1;8(7):e020437. // 2. Campbell SM, Ludt S, Lieshout JV, Boffin N, Wensing M, Petek D, Grol R, Roland MO. Quality indicators for the prevention and management of cardiovascular disease in primary care in nine European countries. European Journal of Cardiovascular Prevention …
227	9	For patients with diabetes there is a record of their cholesterol (general/total, HDL and LDL) at least once in the last 15 months.	Process	Chronic	Follow up and continuity	Effective	T - Endocrine/Metabolic and Nutritional	For patients with diabetes there is a record of their cholesterol (general/total, HDL and LDL) at least once in the last 15 months.	Numerator: Number of patients in the denominator with a record of their cholesterol (general/total, HDL and LDL) at least once in the last 15 months.; Denominator: Number of patients with diabetes.	%	1. Fujita K, Moles RJ, Chen TF. Quality indicators for responsible use of medicines: a systematic review. BMJ open. 2018 Jul 1;8(7):e020437. // 2. Campbell SM, Ludt S, Lieshout JV, Boffin N, Wensing M, Petek D, Grol R, Roland MO. Quality indicators for the prevention and management of cardiovascular disease in primary care in nine European countries. European Journal of Cardiovascular Prevention …
228	9	Diabetes: Lipid treatment	Process	Chronic	Treatment	Effective	T - Endocrine/Metabolic and Nutritional	IF a diabetic homebound patient has a fasting total cholesterol level of 240 g/dL or greater, THEN he or she should be offered an intervention to lower cholesterol level.	Numerator: Number of patients in the denominator that were offered an intervention to lower cholesterol level; Denominator: Number of diabetic homebound patients that have a fasting total cholesterol level of 240 g/dL or greater.	%	1. Fujita K, Moles RJ, Chen TF. Quality indicators for responsible use of medicines: a systematic review. BMJ open. 2018 Jul 1;8(7):e020437. // 2. Smith KL, Soriano TA, Boal J. Brief communication: National quality-of-care standards in home-based primary care. Ann Intern Med 2007;146:188–92.
229	9	Comprehensive diabetes care: LDL-C screening	Process	Chronic	Screening and prevention	Effective	T - Endocrine/Metabolic and Nutritional	Percentage of patients with type 1 or type 2 diabetes who were 18–75 years old and had a low-density lipoprotein cholesterol (LDL-C) test performed during the measurement year or year before the measurement year. Measure the percentage of members 18 to 75 years of age with diabetes (type 1 and type 2) who have had their cholesterol level checked and have had their cholesterol level controlled.	Numerator: Number of patients in the denominator with a low-density lipoprotein cholesterol (LDL-C) test performed during the measurement year or year before the measurement year. Denominator: Total od DM patients between 18-75 years old followed	Proportion	1. Kringos, D. S., Boerma, W. G., Hutchinson, A., van der Zee, J., & Groenewegen, P. P. (2010). The breadth of primary care: a systematic literature review of its core dimensions. BMC Health Services Research, 10(1) // Friedberg MW, Coltin KL, Pearson SD, Kleinman KP, Zheng J, Singer JA, et al: Does affiliation of physician groups with one another produce higher quality primary care? J Gen Intern…
230	9	Diabetes: Cholesterol achievement	Outcome	Chronic	Diagnosis	Effective	T - Endocrine/Metabolic and Nutritional	Diabetes: Cholesterol achievement	Numerator: Number of patients in the denominator with cholesterol achievement; Denominator: Total of DM patients followed	Proportion	Boeckxstaens, P., Smedt, D. D., Maeseneer, J. D., Annemans, L., & Willems, S. (2011). The equity dimension in evaluations of the quality and outcomes framework: A systematic review. BMC Health Services Research, 11(1). // Millett C, Bottle A, Ng A, Curcin V, Molokhia M, Saxena S, Majeed A: Pay for perfomance and the quality of diabetes management in individuals with and without co-morbid medical …
231	9	Percentage of patients with diabetes with total cholesterol 5 mmol/l or less	Outcome	Chronic	Screening and prevention	Effective	T - Endocrine/Metabolic and Nutritional	The percentage of patients with diabetes, on the register, whose last measured total cholesterol (measured within the preceding 12 months) is 5 mmol/l or less	Numerator: Number of patients in the denominator with total cholesterol (measured within the preceding 12 months) 5 mmol/l or less; Denominator: Total of DM patients followed	%	It is advised that statin therapy to reduce cholesterol is initiated and titrated as necessary to reduce total cholesterol to less than 5 mmol/l. There is ongoing debate concerning the intervention levels of serum cholesterol in diabetic patients who do not apparently have CVD. The NICE clinical guideline on type 2 diabetes newer agents59 recommends initiating lipid lowering therapy in all patien…
232	9	Clinical processes and outcomes - Clinical processes: risk assessment	Outcome	All	Screening and prevention	Patient-centered	T - Endocrine/Metabolic and Nutritional	All patients with diabetes should have their CVD event risk assessed at diagnosis.	Numerator: Number of patients in the denominator who have had their CVD event risk assessed at diagnosis; Denominator: Number of patients with diabetes.	%	1. Fujita K, Moles RJ, Chen TF. Quality indicators for responsible use of medicines: a systematic review. BMJ open. 2018 Jul 1;8(7):e020437. // 2. Petek D, Campbell S, Serec M, et al. Quality indicators of cardiovascular disease prevention for primary care in Slovenia. Zdravniski Vestnik 2012;81:687–98.
233	9	Clinical processes and outcomes - Clinical processes: risk assessment	Outcome	All	Screening and prevention	Patient-centered	T - Endocrine/Metabolic and Nutritional	All patients with diabetes should have had their CVD risk re-assessed and recorded at least once within the last 5 years.	Numerator: Number of patients in the denominator who have had their CVD risk re-assessed and recorded at least once within the last 5 years; Denominator: Number of patients with diabetes.	%	1. Fujita K, Moles RJ, Chen TF. Quality indicators for responsible use of medicines: a systematic review. BMJ open. 2018 Jul 1;8(7):e020437. // 2. Petek D, Campbell S, Serec M, et al. Quality indicators of cardiovascular disease prevention for primary care in Slovenia. Zdravniski Vestnik 2012;81:687–98.
234	9	Diabetes	Outcome	chronic	Screening and prevention	Patient-centered	T - Endocrine/Metabolic and Nutritional	The percentage of patients aged 25–84, years with a new diagnosis of type 2 diabetes, recorded between the preceding 1 April to 31 March (excluding those with pre-existing CHD, stroke and/or TIA) who have had a consultation for cardiovascular risk assessment using the QRISK2 risk assessment tool between 3 months before or 3 months after date of diagnosis	Numerator: Number of patients in the denominator who have had a consultation for cardiovascular risk assessment using the QRISK2 risk assessment tool between 3 months before or 3 months after date of diagnosis; Denominator: Number of patients with a new diagnosis of type 2 diabetes aged 25-84 years, recorded between the preceding 1 April to 31 March (excluding those with pre-existing CHD, stroke …	%	1. Fujita K, Moles RJ, Chen TF. Quality indicators for responsible use of medicines: a systematic review. BMJ open. 2018 Jul 1;8(7):e020437. // 2. The NICE menu of general practice and clinical commissioning group indicators: The National Institute for Health and Care Excellence. 2016 https://www.nice.org.uk/Media/Default/Standards-and-indicators/indicator-menu-update-aug-16.pdf.
235	9	Quartile class performance regarding annual HbA1c testing	Outcome	Chronic	Screening and prevention	Effective	T - Endocrine/Metabolic and Nutritional	Quartile class performance regarding annual HbA1c testing, related to NT-proBNP (CHF biomarker)	Numerator: Number of patients in each quartile class performance regarding annual HbA1c testing, as: Quartile 1 ( − 5.7), Quartile 2 (5.71 – 6.15), Quartile 3 (6.16 – 6.725), Quartile 4 (6.726 – 8.5)	Number	Sidorenkov, G., Haaijer-Ruskamp, F. M., de Zeeuw, D., Bilo, H., & Denig, P. (2011). Review: Relation Between Quality-of-Care Indicators for Diabetes and Patient Outcomes: A Systematic Literature Review. Medical Care Research and Review, 68(3), 263–289.
236	9	Diabetes	Process	Chronic	Screening and prevention	Effective	T - Endocrine/Metabolic and Nutritional	Proportion of children and young people with diabetes who have had their glycated haemoglobin A1c (HbA1c) monitored in the previous 12 months	Numerator: Number of patients in the denominator who have had their glycated haemoglobin A1c (HbA1c) monitored in the previous 12 months; Denominator: Number of children and young people with diabetes.	proportion	1. Fujita K, Moles RJ, Chen TF. Quality indicators for responsible use of medicines: a systematic review. BMJ open. 2018 Jul 1;8(7):e020437. // 2. The NICE menu of general practice and clinical commissioning group indicators: The National Institute for Health and Care Excellence. 2016 https://www.nice.org.uk/Media/Default/Standards-and-indicators/indicator-menu-update-aug-16.pdf.
237	10	Comprehensive diabetes care: HbA1c testing	Process	Chronic	Screening and prevention	Effective	T - Endocrine/Metabolic and Nutritional	Percentage of patients with type 1 or type 2 diabetes who were 18–75 years old and had a hemoglobin A1c test during the measurement year.	Numerator: Number of patients in the denominator with HbA1c test in the last 12 months; Denominator: Number of patients with type 1 or type 2 who were 18-75 years old	Proportion	1. Kringos, D. S., Boerma, W. G., Hutchinson, A., van der Zee, J., & Groenewegen, P. P. (2010). The breadth of primary care: a systematic literature review of its core dimensions. BMC Health Services Research, 10(1) // Friedberg MW, Coltin KL, Pearson SD, Kleinman KP, Zheng J, Singer JA, et al: Does affiliation of physician groups with one another produce higher quality primary care? J Gen Intern…
238	10	Diabetes: HbA1c achievement	Outcome	Chronic	Diagnosis	Effective	T - Endocrine/Metabolic and Nutritional	Diabetes: HbA1c achievement	Numerator: Number of patients in the denominator with HbA1c achievement; Denominator: Total of DM patients followed	Proportion	Boeckxstaens, P., Smedt, D. D., Maeseneer, J. D., Annemans, L., & Willems, S. (2011). The equity dimension in evaluations of the quality and outcomes framework: A systematic review. BMC Health Services Research, 11(1). // Millett C, Bottle A, Ng A, Curcin V, Molokhia M, Saxena S, Majeed A: Pay for perfomance and the quality of diabetes management in individuals with and without co-morbid medical …
239	10	Diabetes	Outcome	Chronic	Follow up and continuity	Effective	T - Endocrine/Metabolic and Nutritional	The percentage of patients with diabetes, on the register, in whom the last IFCC-HbA1c is 75 mmol/mol or less in the preceding 12 months	Numerator: Number of patients in the denominator in whom the last IFCC-HbA1c is 75 mmol/mol or less in the preceding 12 months; Denominator: Number of patients with diabetes.	%	1. Fujita K, Moles RJ, Chen TF. Quality indicators for responsible use of medicines: a systematic review. BMJ open. 2018 Jul 1;8(7):e020437. // 2. The NICE menu of general practice and clinical commissioning group indicators: The National Institute for Health and Care Excellence. 2016 https://www.nice.org.uk/Media/Default/Standards-and-indicators/indicator-menu-update-aug-16.pdf.
240	10	Diabetes	Outcome	Chronic	Follow up and continuity	Effective	T - Endocrine/Metabolic and Nutritional	The percentage of patients with diabetes, on the register, in whom the last IFCC-HbA1c is 64 mmol/mol or less in the preceding 12 months	Numerator: Number of patients in the denominator in whom the last IFCC-HbA1c is 64 mmol/mol or less in the preceding 12 months; Denominator: Number of patients with diabetes.	%	1. Fujita K, Moles RJ, Chen TF. Quality indicators for responsible use of medicines: a systematic review. BMJ open. 2018 Jul 1;8(7):e020437. // 2. The NICE menu of general practice and clinical commissioning group indicators: The National Institute for Health and Care Excellence. 2016 https://www.nice.org.uk/Media/Default/Standards-and-indicators/indicator-menu-update-aug-16.pdf.
241	10	Percentage of patients with diabetes with glycosylated haemoglobin 59 mmol/mol or less	Outcome	Chronic	Screening and prevention	Effective	T - Endocrine/Metabolic and Nutritional	The percentage of patients with diabetes, on the register, in whom the last IFCCHbA1c is 59 mmol/mol or less in the preceding 12 months	Numerator: Number of patients in the denominator with glycosylated haemoglobin 59 mmol/mol or less; Denominator: Total of DM patients followed	Proportion	The three target levels for HbA1c (59, 64 and 75 mmol/mol) in QOF are designed to provide an incentive to improve glycaemic control across the distribution of HbA1c values. The lower level may not be achievable or appropriate for all patients. The 2009 NICE clinical guideline on the management of type 2 diabetes advises against pursuing highly intensive management to levels below 48 mmol/mol in c…
242	10	Diabetes	Outcome	Chronic	Follow up and continuity	Effective	T - Endocrine/Metabolic and Nutritional	The percentage of patients with diabetes, on the register, in whom the last IFCC-HbA1c is 58 mmol/mol or less in the preceding 12 months.	Numerator: Number of patients in the denominator in whom the last IFCC-HbA1c is 58 mmol/mol or less in the preceding 12 months; Denominator: Number of patients with diabetes.	%	1. Fujita K, Moles RJ, Chen TF. Quality indicators for responsible use of medicines: a systematic review. BMJ open. 2018 Jul 1;8(7):e020437. // 2. The NICE menu of general practice and clinical commissioning group indicators: The National Institute for Health and Care Excellence. 2016 https://www.nice.org.uk/Media/Default/Standards-and-indicators/indicator-menu-update-aug-16.pdf.
243	10	Diabetes: Glycated hemoglobin level measurement	Outcome	Chronic	Follow up and continuity	Effective	T - Endocrine/Metabolic and Nutritional	IF a homebound patient has diabetes, THEN measurement of his or her glycated hemoglobin level should be offered at least every 6 months.	Numerator: Number of patients in the denominator that have glycated hemoglobin level measured at least every 6 months. Denominator: Number of homebound patients that have diabetes.	%	1. Fujita K, Moles RJ, Chen TF. Quality indicators for responsible use of medicines: a systematic review. BMJ open. 2018 Jul 1;8(7):e020437. // 2. Smith KL, Soriano TA, Boal J. Brief communication: National quality-of-care standards in home-based primary care. Ann Intern Med 2007;146:188–92.
244	10	Diabetes: Improving glycemic control	Process	chronic	Treatment	Effective	T - Endocrine/Metabolic and Nutritional	IF a homebound patient has an elevated glycated hemoglobin level, THEN he or she should be offered a therapeutic intervention aimed at improving glycemic control within 1 month if the glycated hemoglobin level is 9.0% or greater.	Numerator: Number of patients in the denominator that were offered a therapeutic intervention aimed at improving glycemic control within 1 month if the glycated hemoglobin level was 9.0% or greater; Denominator: Number of homebound patients that have an elevated glycated hemoglobin level.	%	1. Fujita K, Moles RJ, Chen TF. Quality indicators for responsible use of medicines: a systematic review. BMJ open. 2018 Jul 1;8(7):e020437. // 2. Smith KL, Soriano TA, Boal J. Brief communication: National quality-of-care standards in home-based primary care. Ann Intern Med 2007;146:188–92.
245	10	Diabetes Mellitus	Process	chronic	Follow up and continuity	Effective	T - Endocrine/Metabolic and Nutritional	IF a person aged 65 or older has diabetes, THEN his or her glycosylated haemoglobin or fructosamine level should be measured at least annually.	Numerator: Number of patients in the denominator that had their glycosylated haemoglobin or fructosamine level measured at least annually; Denominator: Number of patients aged 65 or older with diabetes	%	1. Fujita K, Moles RJ, Chen TF. Quality indicators for responsible use of medicines: a systematic review. BMJ open. 2018 Jul 1;8(7):e020437. // 2. Steel N, Melzer D, Shekelle PG, et al. Developing quality indicators for older adults: transfer from the USA to the UK is feasible. Qual Saf Health Care 2004;13:260–4.
246	10	Glucose lowering drugs, Clinical action indicator	Process	Chronic	Treatment	Effective	T - Endocrine/Metabolic and Nutritional	The percentage of patients with type 2 diabetes younger than 70 years with elevated HbA1C level (>53 mmol/mol) in the previous year that started with glucose lowering drugs or that reached the HbA1C target level (≤53 mmol/mol)	Numerator: Number of patients in the denominator that started with glucose lowering drugs or reached the HbA1C target level (≤53 mmol/mol); Denominator: Number of patients with type 2 diabetes younger than 70 years with elevated HbA1C level (>53 mmol/mol) in the previous year	%	1. Fujita K, Moles RJ, Chen TF. Quality indicators for responsible use of medicines: a systematic review. BMJ open. 2018 Jul 1;8(7):e020437. // 2. Smits KP, Sidorenkov G, Kleefstra N, Bouma M, Meulepas M, Voorham J, Navis G, Bilo HJ, Denig P. Development and validation of prescribing quality indicators for patients with type 2 diabetes. International journal of clinical practice. 2017 Jan;71(1):e…
247	10	Diabetes: Use of oral hypoglycaemic agents	Process	Chronic	Treatment	Effective	T - Endocrine/Metabolic and Nutritional	Diabetes: Use of oral hypoglycaemic agents	Numerator: Number of patients in the denominator taking hypoglycaemic agents; Denominator: Total of DM patients followed	Proportion	Boeckxstaens, P., Smedt, D. D., Maeseneer, J. D., Annemans, L., & Willems, S. (2011). The equity dimension in evaluations of the quality and outcomes framework: A systematic review. BMC Health Services Research, 11(1). // Millett C, Bottle A, Ng A, Curcin V, Molokhia M, Saxena S, Majeed A: Pay for perfomance and the quality of diabetes management in individuals with and without co-morbid medical …
248	10	Potentially preventable hospitalisation clinical indicator of Hyperglycaemia/ hypoglycaemia	Outcome	Acute / Preventive	Treatment	Effective	T - Endocrine/Metabolic and Nutritional	1. Use of insulin, 2. HbA1c level not monitored in the previous 6 months	Numerator: Number of admissions of diabetics patients due hypercalemia with previous use of insulin or HbA1c level not monitorized in the previos 6 months. Denominator: Total of DM admission	Rate	1. Caughey, G. E., Kalisch Ellett, L. M., & Wong, T. Y. (2014). Development of evidence-based Australian medication-related indicators of potentially preventable hospitalisations: a modified RAND appropriateness method. BMJ Open, 4(4), e004625. // 2. Howard R, Avery A, Slavenburg S, et al. Which drugs cause preventable admissions to hospital? A systematic review. Br J Clin Pharmacol 2007;63:136–4…
249	10	Potentially preventable hospitalisation clinical indicator of Hypercalcaemia	Outcome	Acute / Preventive	Treatment	Effective	T - Endocrine/Metabolic and Nutritional	Use of an oral hypoglycaemic agent, 2. HbA1c level not monitored in the previous 6 months	Numerator: Number of admissions of diabetics patients due hypercalemia with previous use of hypoglycaemic agent or HbA1c level not monitorized in the previos 6 months. Denominator: Total of DM admission	Rate	1. Caughey, G. E., Kalisch Ellett, L. M., & Wong, T. Y. (2014). Development of evidence-based Australian medication-related indicators of potentially preventable hospitalisations: a modified RAND appropriateness method. BMJ Open, 4(4), e004625. // 2. Howard R, Avery A, Slavenburg S, et al. Which drugs cause preventable admissions to hospital? A systematic review. Br J Clin Pharmacol 2007;63:136–4…
250	10	Medication safety	Process	chronic	Treatment	Safe	T - Endocrine/Metabolic and Nutritional	The percentage of patients with T2DM 80 years or older and an HbA1C level <53 mmol/mol that were treated with two or more glucose lowering drugs	Numerator: Number of patients in the denominator that were treated with two or more glucose lowering drugs; Denominator: Number of patients with type 2 diabetes 80 years or older and an HbA1C level <53 mmol/mol	%	1. Fujita K, Moles RJ, Chen TF. Quality indicators for responsible use of medicines: a systematic review. BMJ open. 2018 Jul 1;8(7):e020437. // 2. Smits KP, Sidorenkov G, Kleefstra N, Bouma M, Meulepas M, Voorham J, Navis G, Bilo HJ, Denig P. Development and validation of prescribing quality indicators for patients with type 2 diabetes. International journal of clinical practice. 2017 Jan;71(1):e…
251	10	Glucose lowering drugs, Clinical action indicator	Process	chronic	Treatment	Effective	T - Endocrine/Metabolic and Nutritional	The percentage of patients with type 2 diabetes younger than 70 years on monotherapy metformin and an elevated HbA1C level (>53 mmol/mol) in the previous year, whose treatment was intensified or that reached the HbA1C target level (≤53 mmol/mol)	Numerator: Number of patients in the denominator treatment was intensified or that reached the HbA1C target level (≤53 mmol/mol); Denominator: Number of patients with type 2 diabetes younger than 70 years on monotherapy metformin_x0008_and an elevated HbA1C level (>53 mmol/mol) in the previous year	%	1. Fujita K, Moles RJ, Chen TF. Quality indicators for responsible use of medicines: a systematic review. BMJ open. 2018 Jul 1;8(7):e020437. // 2. Smits KP, Sidorenkov G, Kleefstra N, Bouma M, Meulepas M, Voorham J, Navis G, Bilo HJ, Denig P. Development and validation of prescribing quality indicators for patients with type 2 diabetes. International journal of clinical practice. 2017 Jan;71(1):e…
252	10	Metformin prescribed to a patient with renal impairment where the estimated glomerular filtration rate is ≤30ml/min (microalbuminuria)	Process	Chronic	Treatment	Safe	T - Endocrine/Metabolic and Nutritional / U - Urological	Metformin prescribed to a patient with renal impairment where the estimated glomerular filtration rate is ≤30ml/min	Numerator: Number of DM patients with estimated glomerular filtration rate is ≤30ml/min taking metformin	Number	Spencer, R., Bell, B., Avery, A. J., Gookey, G., & Campbell, S. M. (2014). Identification of an updated set of prescribing-safety indicators for GPs. British Journal of General Practice, 64(621), e181–e190.
253	10	Medication safety	Process	chronic	Treatment	Safe	T - Endocrine/Metabolic and Nutritional	The percentage of patients with T2DM and an eGFR <30 mL/minute/1.73 m2 that were treated with metformin	Numerator: Number of patients in the denominator that were treated with metformin; Denominator: Number of patients with type 2 diabetes and an eGFR <30 mL/minute/1.73 m2	%	1. Fujita K, Moles RJ, Chen TF. Quality indicators for responsible use of medicines: a systematic review. BMJ open. 2018 Jul 1;8(7):e020437. // 2. Smits KP, Sidorenkov G, Kleefstra N, Bouma M, Meulepas M, Voorham J, Navis G, Bilo HJ, Denig P. Development and validation of prescribing quality indicators for patients with type 2 diabetes. International journal of clinical practice. 2017 Jan;71(1):e…
254	10	Glucose lowering drugs, Clinical action indicator	Process	chronic	Treatment	Effective	T - Endocrine/Metabolic and Nutritional	The percentage of patients with type 2 diabetes younger than 70 years with two or more non-insulin glucose lowering drugs and an elevated HbA1C level (>53 mmol/ mol) in the previous year that started with insulin or that reached the HbA1C target level (≤53 mmol/mol)	Numerator: Number of patients in the denominator that started with insulin or that reached the HbA1C target level (≤53 mmol/mol); Denominator: Number of patients with type 2 diabetes younger than 70 years with two or more non-insulin glucose lowering drugs and an elevated HbA1C level (>53 mmol/ mol) in the previous year	%	1. Fujita K, Moles RJ, Chen TF. Quality indicators for responsible use of medicines: a systematic review. BMJ open. 2018 Jul 1;8(7):e020437. // 2. Smits KP, Sidorenkov G, Kleefstra N, Bouma M, Meulepas M, Voorham J, Navis G, Bilo HJ, Denig P. Development and validation of prescribing quality indicators for patients with type 2 diabetes. International journal of clinical practice. 2017 Jan;71(1):e…
255	10	Glucose lowering drugs, Medication choice indicator	Process	chronic	Treatment	Effective	T - Endocrine/Metabolic and Nutritional	The percentage of patients with type 2 diabetes that started with metformin among all starters of oral glucose lowering drugs	Numerator: Number of patients in the denominator that started with metformin; Denominator: Number of patients with type 2 diabetes starters of oral glucose lowering drugs	%	1. Fujita K, Moles RJ, Chen TF. Quality indicators for responsible use of medicines: a systematic review. BMJ open. 2018 Jul 1;8(7):e020437. // 2. Smits KP, Sidorenkov G, Kleefstra N, Bouma M, Meulepas M, Voorham J, Navis G, Bilo HJ, Denig P. Development and validation of prescribing quality indicators for patients with type 2 diabetes. International journal of clinical practice. 2017 Jan;71(1):e…
256	10	Glucose lowering drugs, Medication choice indicator	Process	chronic	Treatment	Effective	T - Endocrine/Metabolic and Nutritional	The percentage of patients with type 2 diabetes treated with metformin among all patients treated with glucose lowering drugs	Numerator: Number of patients in the denominator treated with metformin; Denominator: Number of patients with type 2 diabetes treated with glucose lowering drugs	%	1. Fujita K, Moles RJ, Chen TF. Quality indicators for responsible use of medicines: a systematic review. BMJ open. 2018 Jul 1;8(7):e020437. // 2. Smits KP, Sidorenkov G, Kleefstra N, Bouma M, Meulepas M, Voorham J, Navis G, Bilo HJ, Denig P. Development and validation of prescribing quality indicators for patients with type 2 diabetes. International journal of clinical practice. 2017 Jan;71(1):e…
257	10	Glucose lowering drugs, Medication choice indicator	Process	chronic	Treatment	Effective	T - Endocrine/Metabolic and Nutritional	The percentage of patients with type 2 diabetes treated with metformin and an SU- derivative among all patients treated with two non-insulin glucose lowering drugs	Numerator: Number of patients in the denominator treated with metformin and an SU- derivative; Denominator: Number of patients with type 2 diabetes treated with two non-insulin glucose lowering drugs	%	1. Fujita K, Moles RJ, Chen TF. Quality indicators for responsible use of medicines: a systematic review. BMJ open. 2018 Jul 1;8(7):e020437. // 2. Smits KP, Sidorenkov G, Kleefstra N, Bouma M, Meulepas M, Voorham J, Navis G, Bilo HJ, Denig P. Development and validation of prescribing quality indicators for patients with type 2 diabetes. International journal of clinical practice. 2017 Jan;71(1):e…
258	10	Diabetes: Use of lipid lowering drugs	Process	Chronic	Treatment	Effective	T - Endocrine/Metabolic and Nutritional	Diabetes: Use of lipid lowering drugs	Numerator: Number of patients in the denominator taking lipid lowering drugs. Denominator: Total of DM patients followed	Proportion	Boeckxstaens, P., Smedt, D. D., Maeseneer, J. D., Annemans, L., & Willems, S. (2011). The equity dimension in evaluations of the quality and outcomes framework: A systematic review. BMC Health Services Research, 11(1). // Millett C, Bottle A, Ng A, Curcin V, Molokhia M, Saxena S, Majeed A: Pay for perfomance and the quality of diabetes management in individuals with and without co-morbid medical …
259	10	Diabetes Mellitus	Process	Chronic	Treatment	Effective	T - Endocrine/Metabolic and Nutritional	ALL diabetic persons aged 65 or older not receiving other anticoagulation therapy should be offered daily aspirin therapy.	Numerator: Number of patients in the denominator not receiving other anticoagulation therapy were offered daily aspirin therapy; Denominator: Number of diabetic patients aged 65 or older.	%	1. Fujita K, Moles RJ, Chen TF. Quality indicators for responsible use of medicines: a systematic review. BMJ open. 2018 Jul 1;8(7):e020437. // 2. Steel N, Melzer D, Shekelle PG, et al. Developing quality indicators for older adults: transfer from the USA to the UK is feasible. Qual Saf Health Care 2004;13:260–4.
260	10	Patients receiving aspirin and/or statin treatment when eligible	Process	Chronic	Treatment	Effective	T - Endocrine/Metabolic and Nutritional	Patients receiving aspirin and/or statin treatment when eligible	Numerator: Number of patients in the denominator receiving aspirin and/or statin treatment when eligible Denominator: Total of DM patients followed	Proportion	Sidorenkov, G., Haaijer-Ruskamp, F. M., de Zeeuw, D., Bilo, H., & Denig, P. (2011). Review: Relation Between Quality-of-Care Indicators for Diabetes and Patient Outcomes: A Systematic Literature Review. Medical Care Research and Review, 68(3), 263–289.
261	10	Diabetes	Process	chronic	Treatment	Effective	T - Endocrine/Metabolic and Nutritional	Of the patients with type 1 diabetes who meet the following criteria: aged over 40 years and who have either had diabetes for more than 10 years, or who have established nephropathy or other CVD risk factors; the percentage currently treated with a statin.	Numerator: Number of patients in the denominator who are currently treated with a statin; Denominator: Number of patients aged over 40 years with type 1 diabetes and who have either had diabetes for more than 10 years, or who have established nephropathy or other CVD risk factors.	%	1. Fujita K, Moles RJ, Chen TF. Quality indicators for responsible use of medicines: a systematic review. BMJ open. 2018 Jul 1;8(7):e020437. // 2. The NICE menu of general practice and clinical commissioning group indicators: The National Institute for Health and Care Excellence. 2016 https://www.nice.org.uk/Media/Default/Standards-and-indicators/indicator-menu-update-aug-16.pdf.
262	11	Clinical processes: prescribing	Process	Chronic	Treatment	Effective	T - Endocrine/Metabolic and Nutritional	All patients aged ≥ 40 with diabetes (type 1 or type 2) should be offered a statin unless there are no other risk factors.	Numerator: Number of adult patients in the denominator that were offered a statin unless there are no other risk factors; Denominator: Number of patients aged ≥ 40 with diabetes (type 1 or type 2).	%	1. Fujita K, Moles RJ, Chen TF. Quality indicators for responsible use of medicines: a systematic review. BMJ open. 2018 Jul 1;8(7):e020437. // 2. Petek D, Campbell S, Serec M, et al. Quality indicators of cardiovascular disease prevention for primary care in Slovenia. Zdravniski Vestnik 2012;81:687–98.
263	11	Lipid lowering drugs	Process	chronic	Treatment	Effective	T - Endocrine/Metabolic and Nutritional	The percentage of patients with type 2 diabetes between 55 and 80 years treated with statins	Numerator: Number of patients in the denominator treated with statins; Denominator: Number of patients with type 2 diabetes between 55 and 80 years	%	1. Fujita K, Moles RJ, Chen TF. Quality indicators for responsible use of medicines: a systematic review. BMJ open. 2018 Jul 1;8(7):e020437. // 2. Smits KP, Sidorenkov G, Kleefstra N, Bouma M, Meulepas M, Voorham J, Navis G, Bilo HJ, Denig P. Development and validation of prescribing quality indicators for patients with type 2 diabetes. International journal of clinical practice. 2017 Jan;71(1):e…
264	11	Lipid lowering drugs, Clinical action indicator	Process	chronic	Treatment	Effective	T - Endocrine/Metabolic and Nutritional	The percentage of patients with type 2 diabetes younger than 80 years with an elevated LDL- C level (>2.5 mmol/l) in the previous year that started with a statin or that reached the LDL- C target level (≤2.5 mmol/L)	Numerator: Number of patients in the denominator that started with a statin or that reached the LDL- C target level (≤2.5 mmol/L); Denominator: Number of patients with type 2 diabetes younger than 80 years with an elevated LDL- C level (>2.5 mmol/l) in the previous year	%	1. Fujita K, Moles RJ, Chen TF. Quality indicators for responsible use of medicines: a systematic review. BMJ open. 2018 Jul 1;8(7):e020437. // 2. Smits KP, Sidorenkov G, Kleefstra N, Bouma M, Meulepas M, Voorham J, Navis G, Bilo HJ, Denig P. Development and validation of prescribing quality indicators for patients with type 2 diabetes. International journal of clinical practice. 2017 Jan;71(1):e…
265	11	Lipid lowering drugs, Clinical action indicator	Process	chronic	Treatment	Effective	T - Endocrine/Metabolic and Nutritional	The percentage of patients with type 2 diabetes younger than 80 years treated with simvastatin and an elevated LDL- C level (>2.5 mmol/L) in the previous year that switched to atorvastatin or rosuvastatin or that reached the LDL- C target level (≤2.5 mmol/L)	Numerator: Number of patients in the denominator that switched to atorvastatin or rosuvastatin or that reached the LDL- C target level (≤2.5 mmol/L); Denominator: Number of patients with type 2 diabetes younger than 80 years treated with simvastatin and an elevated LDL- C level (>2.5 mmol/L) in the previous year	%	1. Fujita K, Moles RJ, Chen TF. Quality indicators for responsible use of medicines: a systematic review. BMJ open. 2018 Jul 1;8(7):e020437. // 2. Smits KP, Sidorenkov G, Kleefstra N, Bouma M, Meulepas M, Voorham J, Navis G, Bilo HJ, Denig P. Development and validation of prescribing quality indicators for patients with type 2 diabetes. International journal of clinical practice. 2017 Jan;71(1):e…
266	11	Diabetes	Process	Chronic	Treatment	Effective	T - Endocrine/Metabolic and Nutritional	In those patients with a new diagnosis of type 2 diabetes aged 25-84 years, recorded between the preceding 1 April to 31 March (excluding those with pre-existing CHD, stroke and/or TIA), who have a recorded CVD risk assessment score (using the QRISK2 assessment tool) of >20% in the preceding 12 months: the percentage who are currently treated with statins (unless there is a contraindication)	Numerator: Number of patients in the denominator who are currently treated with statins (unless there is a contraindication); Denominator: Number of patients with a new diagnosis of type 2 diabetes aged 25-84 years, recorded between the preceding 1 April to 31 March (excluding those with pre-existing CHD, stroke and/or TIA), who have a recorded CVD risk assessment score (using the QRISK2 assessme…	%	1. Fujita K, Moles RJ, Chen TF. Quality indicators for responsible use of medicines: a systematic review. BMJ open. 2018 Jul 1;8(7):e020437. // 2. The NICE menu of general practice and clinical commissioning group indicators: The National Institute for Health and Care Excellence. 2016 https://www.nice.org.uk/Media/Default/Standards-and-indicators/indicator-menu-update-aug-16.pdf.
267	11	Treatment intensification for DM	Process	Chronic	Treatment	All	T - Endocrine/Metabolic and Nutritional	Proportion of patients receiving increase in number of drug classes, dosage of at least one medication, or a switch to another medication within 3 months following an initial observation of poor control	Numerator: Patients receiving increase in number of drug classes, dosage of at least one medication, or a switch to another medication within 3 months following an initial observation of poor control. Denominator: Number of DM patients followed	Proportion	Sidorenkov, G., Haaijer-Ruskamp, F. M., de Zeeuw, D., Bilo, H., & Denig, P. (2011). Review: Relation Between Quality-of-Care Indicators for Diabetes and Patient Outcomes: A Systematic Literature Review. Medical Care Research and Review, 68(3), 263–289.
268	11	Prescribing behaviour of primary care providers: Anti-diabetes medications prescribed: % of the recommended	Process	Chronic	Treatment	Effective	T - Endocrine/Metabolic and Nutritional	Anti-diabetes medications prescribed: % of the recommended	Numerator: Number of patients in the denominator with anti-diabetes medications prescribed. Denominator: Total of DM patients followed	Proportion	1. Kringos, D. S., Boerma, W. G., Hutchinson, A., van der Zee, J., & Groenewegen, P. P. (2010). The breadth of primary care: a systematic literature review of its core dimensions. BMC Health Services Research, 10(1) // Gene-Badia, J., Ascaso, C., Escaramis-Babiano, G., Sampietro-Colom, L., Catalan-Ramos, A., Sans-Corrales, M., & Pujol-Ribera, E. (2006). Personalised care, access, quality and team…
269	11	Number of medication changes for DM	Process	Chronic	Treatment	Safe	T - Endocrine/Metabolic and Nutritional	Score expressing relative number of medication changes during 1- to 1.5-year follow-up (intensity of glucose-lowering therapy)	Numerator: Number of medications changes during 1- to 1.5-year follow-up	Number	Sidorenkov, G., Haaijer-Ruskamp, F. M., de Zeeuw, D., Bilo, H., & Denig, P. (2011). Review: Relation Between Quality-of-Care Indicators for Diabetes and Patient Outcomes: A Systematic Literature Review. Medical Care Research and Review, 68(3), 263–289.
270	11	Potentially preventable hospitalisation clinical indicator of Hypoglycaemia	Outcome	Acute / Preventive	Treatment	Effective	T - Endocrine/Metabolic and Nutritional	1. Use of glibenclamide or glimepiride, 2. Renal function not monitored in the previous year, 3. Use of a long-acting oral hypoglycaemic agent (glibenclamide or glimepiride) 2. HbA1c level not monitored in the previous 6 months	1. Numerator: Number of admissions of diabetics patients due hypoglycaemia with previous use of glibenclamide or glimepiride Denominator: Total of DM admission // 2. Numerator: Number of admissions of diabetics patients without renal function monitoring in the previous year. Denominator: Total of DM admission // 3. Numerator: Number of admissions of diabetics patients with HbA1c level not monitor…	(Composite) Rate	1. Caughey, G. E., Kalisch Ellett, L. M., & Wong, T. Y. (2014). Development of evidence-based Australian medication-related indicators of potentially preventable hospitalisations: a modified RAND appropriateness method. BMJ Open, 4(4), e004625. // 2. Howard R, Avery A, Slavenburg S, et al. Which drugs cause preventable admissions to hospital? A systematic review. Br J Clin Pharmacol 2007;63:136–4…
271	11	Medication Use	Process	Acute	Treatment	Safe	T - Endocrine/Metabolic and Nutritional	IF a person aged 65 or older is newly prescribed an oral hypoglycaemic drug, THEN glibenclamide should not be used.	Numerator: Number of patients in the denominator that use glibenclamide; Denominator: Number of patients aged 65 or older newly prescribed an oral hypoglycaemic drug.	%	1. Fujita K, Moles RJ, Chen TF. Quality indicators for responsible use of medicines: a systematic review. BMJ open. 2018 Jul 1;8(7):e020437. // 2. Steel N, Melzer D, Shekelle PG, et al. Developing quality indicators for older adults: transfer from the USA to the UK is feasible. Qual Saf Health Care 2004;13:260–4.
272	11	Medication use: Oral hypoglycemic medication	Process	All	Treatment	Safe	T - Endocrine/Metabolic and Nutritional	IF a homebound patient is prescribed an oral hypoglycemia drug, THEN chlorpropamide should not be used.	Numerator: Number of patients in the denominator using chlorpropamide; Denominator: Number of homebound patients prescribed with an oral hypoglycemia drug.	%	1. Fujita K, Moles RJ, Chen TF. Quality indicators for responsible use of medicines: a systematic review. BMJ open. 2018 Jul 1;8(7):e020437. // 2. Smith KL, Soriano TA, Boal J. Brief communication: National quality-of-care standards in home-based primary care. Ann Intern Med 2007;146:188–92.
273	11	Medication Use	Process	Chronic	Treatment	Safe	T - Endocrine/Metabolic and Nutritional	IF a person aged 65 or older is prescribed an oral hypoglycaemic drug, THEN chlorpropamide should not be used.	Numerator: Number of patients in the denominator that use chlorpropamide; Denominator: Number of patients aged 65 or older prescribed with an oral hypoglycaemic drug.	%	1. Fujita K, Moles RJ, Chen TF. Quality indicators for responsible use of medicines: a systematic review. BMJ open. 2018 Jul 1;8(7):e020437. // 2. Steel N, Melzer D, Shekelle PG, et al. Developing quality indicators for older adults: transfer from the USA to the UK is feasible. Qual Saf Health Care 2004;13:260–4.
274	11	Avoid use of chlorpropamide as a hypoglycaemic	Process	Chronic	Treatment	Safe	T - Endocrine/Metabolic and Nutritional	Avoid use of chlorpropamide as a hypoglycaemic	Numerator: Number of patients in the denominator taking chlorpropamide Denominator: Total of DM patients assessed	Proportion	1. Chin WY, Lam CL, Lo SV. Quality of care of nurse-led and allied health personnel-led primary care clinics. Hong Kong medical journal = Xianggang yi xue za zhi. 2011;17(3):217-30. // 2. Knight EL, Avorn J. Quality indicators for appropriate medication use in vulnerable elders. Ann Intern Med 2001;135:703-10. // 3. RESPECT trial team. Effectiveness of shared pharmaceutical care for older patient…
275	11	Glucose lowering drugs, Medication choice indicator	Process	chronic	Treatment	Effective	T - Endocrine/Metabolic and Nutritional	The percentage of patients with type 2 diabetes that started with gliclazide among all starters of na SU-derivative	Numerator: Number of patients in the denominator that started with gliclazide; Denominator: Number of patients with type 2 diabetes starters of na SU-derivative	%	1. Fujita K, Moles RJ, Chen TF. Quality indicators for responsible use of medicines: a systematic review. BMJ open. 2018 Jul 1;8(7):e020437. // 2. Smits KP, Sidorenkov G, Kleefstra N, Bouma M, Meulepas M, Voorham J, Navis G, Bilo HJ, Denig P. Development and validation of prescribing quality indicators for patients with type 2 diabetes. International journal of clinical practice. 2017 Jan;71(1):e…
276	11	Medication safety	Process	chronic	Treatment	Safe	T - Endocrine/Metabolic and Nutritional	The percentage of patients with type 2 diabetes that were treated with glibenclamide among all patients treated with SU-derivatives	Numerator: Number of patients in the denominator that were treated with glibenclamide; Denominator: Number of patients with type 2 diabetes treated with SU-derivatives	%	1. Fujita K, Moles RJ, Chen TF. Quality indicators for responsible use of medicines: a systematic review. BMJ open. 2018 Jul 1;8(7):e020437. // 2. Smits KP, Sidorenkov G, Kleefstra N, Bouma M, Meulepas M, Voorham J, Navis G, Bilo HJ, Denig P. Development and validation of prescribing quality indicators for patients with type 2 diabetes. International journal of clinical practice. 2017 Jan;71(1):e…
277	11	Albuminuria lowering drugs, Medication choice indicator	Process	chronic	Treatment	Effective	T - Endocrine/Metabolic and Nutritional	The percentage of patients with type 2 diabetes that started with an ACE-i among all patients that started with RAAS treatment	Numerator: Number of patients in the denominator that started with an ACE-i; Denominator: Number of patients with type 2 diabetes that started with RAAS treatment	%	1. Fujita K, Moles RJ, Chen TF. Quality indicators for responsible use of medicines: a systematic review. BMJ open. 2018 Jul 1;8(7):e020437. // 2. Smits KP, Sidorenkov G, Kleefstra N, Bouma M, Meulepas M, Voorham J, Navis G, Bilo HJ, Denig P. Development and validation of prescribing quality indicators for patients with type 2 diabetes. International journal of clinical practice. 2017 Jan;71(1):e…
278	11	Medication safety	Process	chronic	Treatment	Safe	T - Endocrine/Metabolic and Nutritional	The percentage of patients with type 2 diabetes that were treated with a combination of an ACE-i and an ARB among all patients with RAAS treatment	Numerator: Number of patients in the denominator that were treated with a combination of an ACE-i and an ARB; Denominator: Number of patients with type 2 diabetes with RAAS treatment	%	1. Fujita K, Moles RJ, Chen TF. Quality indicators for responsible use of medicines: a systematic review. BMJ open. 2018 Jul 1;8(7):e020437. // 2. Smits KP, Sidorenkov G, Kleefstra N, Bouma M, Meulepas M, Voorham J, Navis G, Bilo HJ, Denig P. Development and validation of prescribing quality indicators for patients with type 2 diabetes. International journal of clinical practice. 2017 Jan;71(1):e…
279	11	Diabetes: Proteinuria screening	Process	chronic	Follow up and continuity	Effective	T - Endocrine/Metabolic and Nutritional	IF a diabetic homebound patient does not have established renal disease and is not receiving an ACE inhibitor or ACE receptor blocker, THEN an annual test for proteinuria should be offered.	Numerator: Number of patients in the denominator that were offered an annual test for proteinuria; Denominator: Number of diabetic homebound patients that do not have established renal disease and are not receiving an ACE inhibitor or ACE receptor blocker.	%	1. Fujita K, Moles RJ, Chen TF. Quality indicators for responsible use of medicines: a systematic review. BMJ open. 2018 Jul 1;8(7):e020437. // 2. Smith KL, Soriano TA, Boal J. Brief communication: National quality-of-care standards in home-based primary care. Ann Intern Med 2007;146:188–92.
280	11	Percentage of patients with diabetes and albuminuria (moderately or severely increased ACR ≥ 3 mg/mmol) with a blood pressure recorded in the past 9 months.	Process	Chronic	Treatment	Effective	T - Endocrine/Metabolic and Nutritional / U - Urological	Percentage of patients with diabetes and albuminuria (moderately or severely increased ACR ≥ 3 mg/mmol) with a blood pressure recorded in the past 9 months.	Numerator: Number of patients in the denominator with a blood pressure recorded in the past 9 months.; Denominator: Number of patients with diabetes and albuminuria (moderately or severely increased ACR ≥ 3 mg/mmol).	%	1. Fujita K, Moles RJ, Chen TF. Quality indicators for responsible use of medicines: a systematic review. BMJ open. 2018 Jul 1;8(7):e020437. // 2. Tu K, Bevan L, Hunter K, Rogers J, Young J, Nesrallah G. Quality indicators for the detection and management of chronic kidney disease in primary care in Canada derived from a modified Delphi panel approach. CMAJ open. 2017 Jan;5(1):E74. http://cmajope…
281	11	Percentage of patients with diabetes and albuminuria (moderately or severely increased ACR ≥ 3 mg/mmol) who were prescribed an angiotensin-converting enzyme (ACE) inhibitor or angiotensin II receptor blocker (ARB) unless a contraindication or adverse effects are recorded.	Process	Chronic	Treatment	Effective	T - Endocrine/Metabolic and Nutritional	Percentage of patients with diabetes and albuminuria (moderately or severely increased ACR ≥ 3 mg/mmol) who were prescribed an angiotensin-converting enzyme (ACE) inhibitor or angiotensin II receptor blocker (ARB) unless a contraindication or adverse effects are recorded.	Numerator: Number of patients in the denominator who were prescribed an angiotensin-converting enzyme (ACE) inhibitor or angiotensin II receptor blocker (ARB) unless a contraindication or adverse effects are recorded; Denominator: Number of patients with diabetes and albuminuria (moderately or severely increased ACR ≥ 3 mg/mmol)	%	1. Fujita K, Moles RJ, Chen TF. Quality indicators for responsible use of medicines: a systematic review. BMJ open. 2018 Jul 1;8(7):e020437. // 2. Tu K, Bevan L, Hunter K, Rogers J, Young J, Nesrallah G. Quality indicators for the detection and management of chronic kidney disease in primary care in Canada derived from a modified Delphi panel approach. CMAJ open. 2017 Jan;5(1):E74. http://cmajope…
282	11	Diabetes	Process	Chronic	Treatment	Effective	T - Endocrine/Metabolic and Nutritional	The percentage of patients with diabetes, on the register, with a diagnosis of nephropathy (clinical proteinuria) or micro-albuminuria who are currently treated with an ACE-I (or ARBs)	Numerator: Number of patients in the denominator who are currently treated with an ACE-I (or ARBs); Denominator: Number of patients with diabetes, on the register, with a diagnosis of nephropathy (clinical proteinuria) or micro-albuminuria.	%	1. Fujita K, Moles RJ, Chen TF. Quality indicators for responsible use of medicines: a systematic review. BMJ open. 2018 Jul 1;8(7):e020437. // 2. The NICE menu of general practice and clinical commissioning group indicators: The National Institute for Health and Care Excellence. 2016 https://www.nice.org.uk/Media/Default/Standards-and-indicators/indicator-menu-update-aug-16.pdf.
283	11	Albuminuria lowering drugs, Clinical action indicator	Process	chronic	Treatment	Effective	T - Endocrine/Metabolic and Nutritional	The percentage of patients with type 2 diabetes younger than 70 years and with micro- or macroalbuminuria in the previous year that started with na ACE-i or ARB or that returned to normo-albuminuria	Numerator: Number of patients in the denominator that started with na ACE-i or ARB or that returned to normo-albuminuria; Denominator: Number of patients with type 2 diabetes younger than 70 years and with micro- or macroalbuminuriad in the previous year	%	1. Fujita K, Moles RJ, Chen TF. Quality indicators for responsible use of medicines: a systematic review. BMJ open. 2018 Jul 1;8(7):e020437. // 2. Smits KP, Sidorenkov G, Kleefstra N, Bouma M, Meulepas M, Voorham J, Navis G, Bilo HJ, Denig P. Development and validation of prescribing quality indicators for patients with type 2 diabetes. International journal of clinical practice. 2017 Jan;71(1):e…
284	11	Diabetes Mellitus	Process	Chronic	Treatment	Effective	T - Endocrine/Metabolic and Nutritional	IF a diabetic person aged 65 or older has one additional cardiac risk factor (i.e., smoker, hypertension, hypercholesterolemia, or renal insufficiency/microalbuminuria), THEN he/she should be offered an ACE inhibitor or receptor blocker.	Numerator: Number of patients in the denominator that were offered an ACE inhibitor or receptor blocker; Denominator: Number of patients aged 65 or older with one additional cardiac risk factor (i.e., smoker, hypertension, hypercholesterolemia, or renal insufficiency/microalbuminuria).	%	1. Fujita K, Moles RJ, Chen TF. Quality indicators for responsible use of medicines: a systematic review. BMJ open. 2018 Jul 1;8(7):e020437. // 2. Steel N, Melzer D, Shekelle PG, et al. Developing quality indicators for older adults: transfer from the USA to the UK is feasible. Qual Saf Health Care 2004;13:260–4.
285	11	Diabetes Mellitus	Process	chronic	Follow up and continuity	Effective	T - Endocrine/Metabolic and Nutritional	IF a diabetic person aged 65 or older does not have established renal disease and is not receiving an ACE inhibitor or angiotensin II receptor blocker, THEN he or she should receive an annual test for proteinuria.	Numerator: Number of patients in the denominator that received na annual test for proteinuria; Denominator: Number of patients aged 65 or older that do not have established renal disease and are not receiving an ACE inhibitor or angiotensin II receptor blocker	%	1. Fujita K, Moles RJ, Chen TF. Quality indicators for responsible use of medicines: a systematic review. BMJ open. 2018 Jul 1;8(7):e020437. // 2. Steel N, Melzer D, Shekelle PG, et al. Developing quality indicators for older adults: transfer from the USA to the UK is feasible. Qual Saf Health Care 2004;13:260–4.
286	11	Clinical processes: prescribing	Process	Chronic	Treatment	Effective	T - Endocrine/Metabolic and Nutritional	For all patients with diabetes who have sustained proteinuria there should be a record that an ACE-I has been offered.	Numerator: Number of adult patients in the denominator with a record that an ACE-I has been offered; Denominator: Number of patients with diabetes who have sustained proteinuria.	%	1. Fujita K, Moles RJ, Chen TF. Quality indicators for responsible use of medicines: a systematic review. BMJ open. 2018 Jul 1;8(7):e020437. // 2. Petek D, Campbell S, Serec M, et al. Quality indicators of cardiovascular disease prevention for primary care in Slovenia. Zdravniski Vestnik 2012;81:687–98.
287	12	Diabetes Mellitus	Process	Chronic	Treatment	Effective	T - Endocrine/Metabolic and Nutritional	IF a diabetic person aged 65 or older has proteinuria not caused by a urinary tract infection, THEN he or she should be offered therapy with an ACE inhibitor or angiotensin II receptor blocker.	Numerator: Number of patients in the denominator that were offered therapy with an ACE inhibitor or angiotensin II receptor blocker.; Denominator: Number of patients aged 65 or older that have proteinuria not caused by a urinary tract infection	%	1. Fujita K, Moles RJ, Chen TF. Quality indicators for responsible use of medicines: a systematic review. BMJ open. 2018 Jul 1;8(7):e020437. // 2. Steel N, Melzer D, Shekelle PG, et al. Developing quality indicators for older adults: transfer from the USA to the UK is feasible. Qual Saf Health Care 2004;13:260–4.
288	12	Diabetes: Treatment of proteinuria	Process	Chronic	Treatment	Effective	T - Endocrine/Metabolic and Nutritional	IF a diabetic homebound patient has proteinuria, THEN he or she should be offered therapy with an ACE inhibitor.	Numerator: Number of patients in the denominator that were offered therapy with an ACE inhibitor; Denominator: Number of diabetic homebound patients that have proteinuria.	%	1. Fujita K, Moles RJ, Chen TF. Quality indicators for responsible use of medicines: a systematic review. BMJ open. 2018 Jul 1;8(7):e020437. // 2. Smith KL, Soriano TA, Boal J. Brief communication: National quality-of-care standards in home-based primary care. Ann Intern Med 2007;146:188–92.
289	12	Diabetes: Aspirin therapy	Process	Chronic	Treatment	Effective	T - Endocrine/Metabolic and Nutritional	ALL diabetic homebound patients who are not on other anticoagulant therapy should be offered daily aspirin therapy unless contraindicated.	Numerator: Number of patients in the denominator who are not on other anticoagulant therapy that were offered daily aspirin therapy unless contraindicated; Denominator: Number of diabetic homebound patients.	%	1. Fujita K, Moles RJ, Chen TF. Quality indicators for responsible use of medicines: a systematic review. BMJ open. 2018 Jul 1;8(7):e020437. // 2. Smith KL, Soriano TA, Boal J. Brief communication: National quality-of-care standards in home-based primary care. Ann Intern Med 2007;146:188–92.
290	12	Diabetes	Process	Chronic	Screening and prevention	Effective	T - Endocrine/Metabolic and Nutritional	The percentage of patients with diabetes, on the register, who have a record of retinal screening in the preceding 12 months	Numerator: Number of patients in the denominator who have a record of retinal screening in the preceding 12 months; Denominator: Number patients with diabetes.	%	1. Fujita K, Moles RJ, Chen TF. Quality indicators for responsible use of medicines: a systematic review. BMJ open. 2018 Jul 1;8(7):e020437. // 2. The NICE menu of general practice and clinical commissioning group indicators: The National Institute for Health and Care Excellence. 2016 https://www.nice.org.uk/Media/Default/Standards-and-indicators/indicator-menu-update-aug-16.pdf.
291	12	Diabetes	Process	Chronic	Screening and prevention	Effective	T - Endocrine/Metabolic and Nutritional	Proportion of young people aged 12-18 years with diabetes who have a record of eye screening in the previous 12 months	Numerator: Number of patients in the denominator who have a record of eye screening in the previous 12 months; Denominator: Number young people aged 12-18 years with diabetes.	%	1. Fujita K, Moles RJ, Chen TF. Quality indicators for responsible use of medicines: a systematic review. BMJ open. 2018 Jul 1;8(7):e020437. // 2. The NICE menu of general practice and clinical commissioning group indicators: The National Institute for Health and Care Excellence. 2016 https://www.nice.org.uk/Media/Default/Standards-and-indicators/indicator-menu-update-aug-16.pdf.
292	12	Comprehensive diabetes care: eye exams	Process	Chronic	Screening and prevention	Effective	T - Endocrine/Metabolic and Nutritional	Percentage of patients with type 1 or type 2 diabetes who were 18–75 years old and had a retinal or dilated eye exam by an eye care professional in the measurement year or a negative retinal exam (no evidence of retinopathy) by an eye care professional in the year before the measurement year. A retinal or dilated eye exam by an eye care professional in the measurement year (regardless of results)…	Numerator: Number of patients in the denominator with a retinal or dilated eye exam by an eye care professional in the measurement year or a negative retinal exam (no evidence of retinopathy) by an eye care professional in the year before the measurement year; Denominator: Total of patients with DM between 18-75 years old followed	Proportion	1. Kringos, D. S., Boerma, W. G., Hutchinson, A., van der Zee, J., & Groenewegen, P. P. (2010). The breadth of primary care: a systematic literature review of its core dimensions. BMC Health Services Research, 10(1) // Friedberg MW, Coltin KL, Pearson SD, Kleinman KP, Zheng J, Singer JA, et al: Does affiliation of physician groups with one another produce higher quality primary care? J Gen Intern…
293	12	Vision care: Macular edema	Process	Chronic	Follow up and continuity	Effective	T - Endocrine/Metabolic and Nutritional	IF a homebound patient with diabetes is diagnosed with macular edema, THEN a dilated eye examination should be performed at least every 6 months.	Numerator: Number of patients in the denominator that had a dilated eye examination performed at least every 6 months; Denominator: Number of homebound patients with diabetes diagnosed with macular edema.	%	1. Fujita K, Moles RJ, Chen TF. Quality indicators for responsible use of medicines: a systematic review. BMJ open. 2018 Jul 1;8(7):e020437. // 2. Smith KL, Soriano TA, Boal J. Brief communication: National quality-of-care standards in home-based primary care. Ann Intern Med 2007;146:188–92.
294	12	Vision care: Diabetic retinopathy	Process	Chronic	Follow up and continuity	Effective	T - Endocrine/Metabolic and Nutritional	IF a homebound patient with diabetes has a retinal examination, THEN the presence and/or degree of diabetic retinopathy should be documented. IF a homebound patient has proliferative diabetic retinopathy, THEN a dilated eye examination should be performed at least every 4 months.	1: Numerator: Number of patients in the denominator for which the presence and/or degree of diabetic retinopathy is documented; Denominator: Number of homebound patients with diabetes that have had a retinal examination. // 2: Numerator: Number of patients in the denominator for which a dilated eye examination was performed at least every 4 months; Denominator: Number of homebound patients with p…	%	1. Fujita K, Moles RJ, Chen TF. Quality indicators for responsible use of medicines: a systematic review. BMJ open. 2018 Jul 1;8(7):e020437. // 2. Smith KL, Soriano TA, Boal J. Brief communication: National quality-of-care standards in home-based primary care. Ann Intern Med 2007;146:188–92.
295	12	Diabetes: Routine eye examination	Process	Chronic	Follow up and continuity	Effective	T - Endocrine/Metabolic and Nutritional	IF a diabetic homebound patient is not blind, THEN he or she should be offered an annual dilated eye examination performed by an ophthalmologist, an optometrist, or a diabetes specialist.	Numerator: Number of patients in the denominator that were offered an annual dilated eye examination performed by an ophthalmologist, optometrist, or diabetes specialist; Denominator: Number of homebound patients that are not blind.	%	1. Fujita K, Moles RJ, Chen TF. Quality indicators for responsible use of medicines: a systematic review. BMJ open. 2018 Jul 1;8(7):e020437. // 2. Smith KL, Soriano TA, Boal J. Brief communication: National quality-of-care standards in home-based primary care. Ann Intern Med 2007;146:188–92.
296	12	Diabetes Mellitus	Process	Chronic	Screening and prevention	Effective	T - Endocrine/Metabolic and Nutritional	ALL diabetic persons aged 65 or older should be offered an annual eye examination by digital retinal photography or indirect retinoscopy performed by an ophthalmologist, optometrist, or diabetes specialist.	Numerator: Number of patients in the denominator that were offered an annual eye examination by digital retinal photography or indirect retinoscopy performed by an ophthalmologist, optometrist, or diabetes specialist; Denominator: Number of patients aged 65 or older.	%	1. Fujita K, Moles RJ, Chen TF. Quality indicators for responsible use of medicines: a systematic review. BMJ open. 2018 Jul 1;8(7):e020437. // 2. Steel N, Melzer D, Shekelle PG, et al. Developing quality indicators for older adults: transfer from the USA to the UK is feasible. Qual Saf Health Care 2004;13:260–4.
297	12	Diabetes: Examine feet	Process	Chronic	Screening and prevention	Effective	T - Endocrine/Metabolic and Nutritional	If a homebound elder has diabetes, THEN his or her feet should be examined by the primary care provider at every visit.	Numerator: Number of patients in the denominator whose feet were examined by the primary care provider at every visit; Denominator: Number of homebound patients with diabetes.	%	1. Fujita K, Moles RJ, Chen TF. Quality indicators for responsible use of medicines: a systematic review. BMJ open. 2018 Jul 1;8(7):e020437. // 2. Smith KL, Soriano TA, Boal J. Brief communication: National quality-of-care standards in home-based primary care. Ann Intern Med 2007;146:188–92.
298	12	Diabetes Mellitus	Process	Chronic	Screening and prevention	Effective	T - Endocrine/Metabolic and Nutritional	ALL diabetic persons aged 65 or older should have an annual examination of his/her feet.	Numerator: Number of patients in the denominator that had an annual examination of the feet; Denominator: Number of diabetic patients aged 65 or older.	%	1. Fujita K, Moles RJ, Chen TF. Quality indicators for responsible use of medicines: a systematic review. BMJ open. 2018 Jul 1;8(7):e020437. // 2. Steel N, Melzer D, Shekelle PG, et al. Developing quality indicators for older adults: transfer from the USA to the UK is feasible. Qual Saf Health Care 2004;13:260–4.
299	12	Diabetes	Process	Chronic	Screening and prevention	Effective	T - Endocrine/Metabolic and Nutritional	The percentage of patients with diabetes with a record of testing of foot sensation using a 10g monofilament within the preceding 12 months	Numerator: Number of patients in the denominator with a record of testing of foot sensation using a 10g monofilament within the preceding 12 months; Denominator: Number of patients with diabetes.	%	1. Fujita K, Moles RJ, Chen TF. Quality indicators for responsible use of medicines: a systematic review. BMJ open. 2018 Jul 1;8(7):e020437. // 2. The NICE menu of general practice and clinical commissioning group indicators: The National Institute for Health and Care Excellence. 2016 https://www.nice.org.uk/Media/Default/Standards-and-indicators/indicator-menu-update-aug-16.pdf.
300	12	Diabetes	Process	Chronic	Screening and prevention	Effective	T - Endocrine/Metabolic and Nutritional	The percentage of patients with diabetes with a record of a foot examination and risk classification: 1) low risk (normal sensation, palpable pulses), 2) increased risk (neuropathy or absent pulses), 3) high risk (neuropathy or absent pulses plus deformity or skin changes or previous ulcer) or 4) ulcerated foot within the preceding 15 months	Numerator: Number of patients in the denominator with a record of a foot examination and risk classification: 1) low risk (normal sensation, palpable pulses), 2) increased risk (neuropathy or absent pulses), 3) high risk (neuropathy or absent pulses plus deformity or skin changes or previous ulcer) or 4) ulcerated foot within the preceding 15 months; Denominator: Number of patients with diabetes.	%	1. Fujita K, Moles RJ, Chen TF. Quality indicators for responsible use of medicines: a systematic review. BMJ open. 2018 Jul 1;8(7):e020437. // 2. The NICE menu of general practice and clinical commissioning group indicators: The National Institute for Health and Care Excellence. 2016 https://www.nice.org.uk/Media/Default/Standards-and-indicators/indicator-menu-update-aug-16.pdf.
301	12	Diabetes	Process	Chronic	Screening and prevention	Effective	T - Endocrine/Metabolic and Nutritional	Proportion of children and young people with diabetes who have a record of a foot examination in the previous 12 months	Numerator: Number of patients in the denominator who performed foot examination in the previous 12 months; Denominator: Number of children and young patients with diabetes.	%	1. Fujita K, Moles RJ, Chen TF. Quality indicators for responsible use of medicines: a systematic review. BMJ open. 2018 Jul 1;8(7):e020437. // 2. The NICE menu of general practice and clinical commissioning group indicators: The National Institute for Health and Care Excellence. 2016 https://www.nice.org.uk/Media/Default/Standards-and-indicators/indicator-menu-update-aug-16.pdf.
302	12	Diabetes	Outcome	Acute	Treatment	Effective	T - Endocrine/Metabolic and Nutritional	Admission rates due to lower limb amputations in people with diabetes	Numerator: Number of admissions of patients in the denominator due to lower limb amputations; Denominator: Number of patients with diabetes.	rate	1. Fujita K, Moles RJ, Chen TF. Quality indicators for responsible use of medicines: a systematic review. BMJ open. 2018 Jul 1;8(7):e020437. // 2. The NICE menu of general practice and clinical commissioning group indicators: The National Institute for Health and Care Excellence. 2016 https://www.nice.org.uk/Media/Default/Standards-and-indicators/indicator-menu-update-aug-16.pdf.
303	12	Percentage of QOF patients with diabetes with a record of a foot examination and foot risk classification	Process	Chronic	Diagnosis	Effective	T - Endocrine/Metabolic and Nutritional	The percentage of patients with diabetes, on the register, with a record of foot examination and risk classification: 1) low risk (normal sensation, palpable pulses), 2) increased risk (neuropathy or absent pulses), 3) high risk (neuropathy or absent pulses plus deformity or skin changes in previous ulcer) or 4) ulcerated foot within the preceding 12 months	Numerator: Number of patients in the denominator with a record of a foot examination and foot risk classification Denominator: Total of DM patients followed	Proportion	Patients with diabetes are at high risk of foot complications. Evaluation of skin, soft tissue, musculoskeletal, vascular and neurological condition on an annual basis is important for the detection of feet at raised risk of ulceration.
304	12	Diabetes Mellitus	Process	Chronic	Treatment	Safe	T - Endocrine/Metabolic and Nutritional	IF a person aged 65 or older has insulin treated diabetes, is self-medicating, and is admitted to hospital, THEN they should be supported to continue self-medication in hospital	Numerator: Number of patients in the denominator that had been supported to continue self-medication in hospital; Denominator: Number of patients aged 65 or older with insulin treated diabetes, self-medicating, that have been admitted to hospital.	%	1. Fujita K, Moles RJ, Chen TF. Quality indicators for responsible use of medicines: a systematic review. BMJ open. 2018 Jul 1;8(7):e020437. // 2. Steel N, Melzer D, Shekelle PG, et al. Developing quality indicators for older adults: transfer from the USA to the UK is feasible. Qual Saf Health Care 2004;13:260–4.
305	12	Diabetes	Process	Preventive	Screening and prevention	Safe	T - Endocrine/Metabolic and Nutritional	The percentage of patients with diabetes, on the register, who have had influenza immunisation in the preceding 1 August to 31 March	Numerator: Number of patients in the denominator who have had influenza immunisation in the preceding 1 August to 31 March; Denominator: Number of patients with diabetes, on the register.	%	1. Fujita K, Moles RJ, Chen TF. Quality indicators for responsible use of medicines: a systematic review. BMJ open. 2018 Jul 1;8(7):e020437. // 2. The NICE menu of general practice and clinical commissioning group indicators: The National Institute for Health and Care Excellence. 2016 https://www.nice.org.uk/Media/Default/Standards-and-indicators/indicator-menu-update-aug-16.pdf.
306	12	Diabetes	Process	All	Screening and prevention	Patient-centered	T - Endocrine/Metabolic and Nutritional	The percentage of male patients with diabetes with a record of being asked about erectile dysfunction in the preceding 15 months	Numerator: Number of patients in the denominator with a record of being asked about erectile dysfunction in the preceding 15 months; Denominator: Number of male patients with diabetes.	%	1. Fujita K, Moles RJ, Chen TF. Quality indicators for responsible use of medicines: a systematic review. BMJ open. 2018 Jul 1;8(7):e020437. // 2. The NICE menu of general practice and clinical commissioning group indicators: The National Institute for Health and Care Excellence. 2016 https://www.nice.org.uk/Media/Default/Standards-and-indicators/indicator-menu-update-aug-16.pdf.
307	12	Diabetes	Process	All	Screening and prevention	Patient-centered	T - Endocrine/Metabolic and Nutritional	The percentage of male patients with diabetes who have a record of erectile dysfunction with a record of advice and assessment of contributory factors and treatment options in the preceding 15 months	Numerator: Number of patients in the denominator who have a record of erectile dysfunction with a record of advice and assessment of contributory factors and treatment options in the preceding 15 months; Denominator: Number of male patients with diabetes.	%	1. Fujita K, Moles RJ, Chen TF. Quality indicators for responsible use of medicines: a systematic review. BMJ open. 2018 Jul 1;8(7):e020437. // 2. The NICE menu of general practice and clinical commissioning group indicators: The National Institute for Health and Care Excellence. 2016 https://www.nice.org.uk/Media/Default/Standards-and-indicators/indicator-menu-update-aug-16.pdf.
308	12	Diabetes	Process	All	Screening and prevention	Patient-centered	T - Endocrine/Metabolic and Nutritional	The percentage of women with diabetes aged 17 or over and who have not attained the age of 45 who have a record of being given information and advice about pregnancy or conception or contraception tailored to their pregnancy and contraceptive intentions recorded in the preceding 12 months	Numerator: Number of patients in the denominator who have a record of being given information and advice about pregnancy or conception or contraception tailored to their pregnancy and contraceptive intentions recorded in the preceding 12 months; Denominator: Number of female patients with diabetes aged 17 or over and who have not attained the age of 45.	%	1. Fujita K, Moles RJ, Chen TF. Quality indicators for responsible use of medicines: a systematic review. BMJ open. 2018 Jul 1;8(7):e020437. // 2. The NICE menu of general practice and clinical commissioning group indicators: The National Institute for Health and Care Excellence. 2016 https://www.nice.org.uk/Media/Default/Standards-and-indicators/indicator-menu-update-aug-16.pdf.
309	12	Diabetes	Process	Chronic	Screening and prevention	Effective	T - Endocrine/Metabolic and Nutritional	Proportion of young people aged 12-18 years with diabetes who have had their urinary albumin recorded in the previous 12 months	Numerator: Number of patients in the denominator who have had their urinary albumin recorded in the previous 12 months; Denominator: Number of people aged 12-18 years with diabetes.	%	1. Fujita K, Moles RJ, Chen TF. Quality indicators for responsible use of medicines: a systematic review. BMJ open. 2018 Jul 1;8(7):e020437. // 2. The NICE menu of general practice and clinical commissioning group indicators: The National Institute for Health and Care Excellence. 2016 https://www.nice.org.uk/Media/Default/Standards-and-indicators/indicator-menu-update-aug-16.pdf.
310	12	Diabetes	Process	Chronic	Screening and prevention	Effective	T - Endocrine/Metabolic and Nutritional	The percentage of patients with diabetes who have a record of an albumin:creatinine ratio (ACR) test in the preceding 15 months	Numerator: Number of patients in the denominator who have a record of an albumin:creatinine ratio (ACR) test in the preceding 15 months; Denominator: Number of patients with diabetes.	%	1. Fujita K, Moles RJ, Chen TF. Quality indicators for responsible use of medicines: a systematic review. BMJ open. 2018 Jul 1;8(7):e020437. // 2. The NICE menu of general practice and clinical commissioning group indicators: The National Institute for Health and Care Excellence. 2016 https://www.nice.org.uk/Media/Default/Standards-and-indicators/indicator-menu-update-aug-16.pdf.
311	12	Hypothyroidism	Process	Chronic	Follow up and continuity	Effective	T - Endocrine/Metabolic and Nutritional	The percentage of patients with hypothyroidism, on the register, with thyroid function tests recorded in the preceding 12 months	Numerator: Number of patients in the denominator with thyroid function tests recorded in the preceding 12 months; Denominator: Number of patients with hypothyroidism.	%	1. Fujita K, Moles RJ, Chen TF. Quality indicators for responsible use of medicines: a systematic review. BMJ open. 2018 Jul 1;8(7):e020437. // 2. The NICE menu of general practice and clinical commissioning group indicators: The National Institute for Health and Care Excellence. 2016 https://www.nice.org.uk/Media/Default/Standards-and-indicators/indicator-menu-update-aug-16.pdf.
312	13	Learning disabilities	Process	Preventive	Screening and prevention	Effective	T - Endocrine/Metabolic and Nutritional	Percentage of patients on the Learning Disability register with Down's Syndrome aged 18 and over who have a record of blood TSH in the previous 15 months (excluding those who are on the thyroid disease register)	Numerator: Number of patients in the denominator who have a record of blood TSH in the previous 15 months (excluding those who are on the thyroid disease register); Denominator: Number of patient son the Learning Disability register with Down's Syndrome aged 18 and over.	%	1. Fujita K, Moles RJ, Chen TF. Quality indicators for responsible use of medicines: a systematic review. BMJ open. 2018 Jul 1;8(7):e020437. // 2. The NICE menu of general practice and clinical commissioning group indicators: The National Institute for Health and Care Excellence. 2016 https://www.nice.org.uk/Media/Default/Standards-and-indicators/indicator-menu-update-aug-16.pdf.
313	13	Diabetes	Process	Chronic	Screening and prevention	Effective	T - Endocrine/Metabolic and Nutritional	Proportion of children and young people with type 1 diabetes who have been screened for thyroid disease	Numerator: Number of patients in the denominator who have been screened for thyroid disease; Denominator: Number of children and young people with diabetes.	%	1. Fujita K, Moles RJ, Chen TF. Quality indicators for responsible use of medicines: a systematic review. BMJ open. 2018 Jul 1;8(7):e020437. // 2. The NICE menu of general practice and clinical commissioning group indicators: The National Institute for Health and Care Excellence. 2016 https://www.nice.org.uk/Media/Default/Standards-and-indicators/indicator-menu-update-aug-16.pdf.
314	13	Use of a hypothyroid agent without monitoring relevant thyroid function tests within 2–4 months of initiation or dosage change and at least every 15 months thereafter	Process	Chronic	Treatment	Safe	T - Endocrine/Metabolic and Nutritional	Use of a hypothyroid agent without monitoring relevant thyroid function tests within 2–4 months of initiation or dosage change and at least every 15 months thereafter	Numerator: Number of DM patients with use of a hypothyroid agent without monitoring relevant thyroid function tests within 2–4 months of initiation or dosage change and at least every 15 months thereafter	Number	Spencer, R., Bell, B., Avery, A. J., Gookey, G., & Campbell, S. M. (2014). Identification of an updated set of prescribing-safety indicators for GPs. British Journal of General Practice, 64(621), e181–e190.
315	13	Diabetes	Outcome	chronic	Follow up and continuity	All	T - Endocrine/Metabolic and Nutritional	The proportion of adults with a diagnosis of diabetes who have a HES recording of MI, stroke and end stage kidney disease.	Numerator: Number of patients in the denominator who have a HES recording of MI, stroke and end stage kidney disease; Denominator: Number of patients with a diagnosis of diabetes.	Acho que HES se refere Hospital Episode Statistics	1. Fujita K, Moles RJ, Chen TF. Quality indicators for responsible use of medicines: a systematic review. BMJ open. 2018 Jul 1;8(7):e020437. // 2. The NICE menu of general practice and clinical commissioning group indicators: The National Institute for Health and Care Excellence. 2016 https://www.nice.org.uk/Media/Default/Standards-and-indicators/indicator-menu-update-aug-16.pdf.
316	13	Diabetes: Diabetic education	Process	chronic	Treatment	Effective	T - Endocrine/Metabolic and Nutritional	IF a diabetic homebound patient has a glycated hemoglobin level of 10% or greater, THEN he or she should be offered diabetic education, either by his or her primary care physician or through referral, at least annually.	Numerator: Number of patients in the denominator that have been offered diabetic education, either by his or her primary care physician or through referral, at least annually; Denominator: Number of homebound patients that have a glycated hemoglobin level of 10% or greater.	%	1. Fujita K, Moles RJ, Chen TF. Quality indicators for responsible use of medicines: a systematic review. BMJ open. 2018 Jul 1;8(7):e020437. // 2. Smith KL, Soriano TA, Boal J. Brief communication: National quality-of-care standards in home-based primary care. Ann Intern Med 2007;146:188–92.
317	13	Patients newly diagnosed with diabetes referred to a structured education programme	Process	Chronic	Follow up and continuity	Effective	T - Endocrine/Metabolic and Nutritional	Patients newly diagnosed with diabetes referred to a structured education programme	Numerator: Number of DM patients newly diagnosed referred to a structured education programme	Number	Forbes, L. J., Marchand, C., Doran, T., & Peckham, S. (2017). The role of the Quality and Outcomes Framework in the care of long-term conditions: a systematic review. British Journal of General Practice, 67(664), e775–e784.
318	13	Diabetes	Process	Chronic	Follow up and continuity	Effective	T - Endocrine/Metabolic and Nutritional	The percentage of patients newly diagnosed with diabetes, on the register, in the preceding 1 April to 31 March who have a record of being referred to a structured education programme within 9 months after entry on to the diabetes register	Numerator: Number of patients in the denominator who have a record of being referred to a structured education programme within 9 months after entry on to the diabetes register; Denominator: Number of patients with diabetes, on the register, in the preceding 1 April to 31 March.	%	1. Fujita K, Moles RJ, Chen TF. Quality indicators for responsible use of medicines: a systematic review. BMJ open. 2018 Jul 1;8(7):e020437. // 2. The NICE menu of general practice and clinical commissioning group indicators: The National Institute for Health and Care Excellence. 2016 https://www.nice.org.uk/Media/Default/Standards-and-indicators/indicator-menu-update-aug-16.pdf.
319	13	Diabetes	Process	Chronic	Follow up and continuity	Effective	T - Endocrine/Metabolic and Nutritional	The proportion of adults with diabetes referred to a structured education programme within 12 months of diagnosis	Numerator: Number of patients in the denominator who have a record of being referred to a structured education programme within 12 months diagnosis; Denominator: Number of adults with diabetes.	proportion	1. Fujita K, Moles RJ, Chen TF. Quality indicators for responsible use of medicines: a systematic review. BMJ open. 2018 Jul 1;8(7):e020437. // 2. The NICE menu of general practice and clinical commissioning group indicators: The National Institute for Health and Care Excellence. 2016 https://www.nice.org.uk/Media/Default/Standards-and-indicators/indicator-menu-update-aug-16.pdf.
320	13	Diabetes	Outcome	Acute	Treatment	Effective	T - Endocrine/Metabolic and Nutritional	Admission rates due to diabetic ketoacidosis in people with diabetes	Numerator: Number of admissions of patients in the denominator due to diabetic ketoacidosis; Denominator: Number of patients with diabetes.	rate	1. Fujita K, Moles RJ, Chen TF. Quality indicators for responsible use of medicines: a systematic review. BMJ open. 2018 Jul 1;8(7):e020437. // 2. The NICE menu of general practice and clinical commissioning group indicators: The National Institute for Health and Care Excellence. 2016 https://www.nice.org.uk/Media/Default/Standards-and-indicators/indicator-menu-update-aug-16.pdf.
321	13	Diabetes	Outcome	Acute	Treatment	Effective	T - Endocrine/Metabolic and Nutritional	The proportion of adults with diabetes who have an emergency admissions for diabetic ketoacidosis.	Numerator: Number of patients in the denominator who have an emergency admissions for diabetic ketoacidosis; Denominator: Number of adults with diabetes.	proportion	1. Fujita K, Moles RJ, Chen TF. Quality indicators for responsible use of medicines: a systematic review. BMJ open. 2018 Jul 1;8(7):e020437. // 2. The NICE menu of general practice and clinical commissioning group indicators: The National Institute for Health and Care Excellence. 2016 https://www.nice.org.uk/Media/Default/Standards-and-indicators/indicator-menu-update-aug-16.pdf.
322	13	Diabetes	Outcome	Acute	Treatment	Effective	T - Endocrine/Metabolic and Nutritional	Proportion of adults with diabetes with a HES recording of NDA complications	Numerator: Number of patients in the denominator with a HES recording of NDA complications; Denominator: Number of adults with diabetes.	Acho que HES se refere Hospital Episode Statistics	1. Fujita K, Moles RJ, Chen TF. Quality indicators for responsible use of medicines: a systematic review. BMJ open. 2018 Jul 1;8(7):e020437. // 2. The NICE menu of general practice and clinical commissioning group indicators: The National Institute for Health and Care Excellence. 2016 https://www.nice.org.uk/Media/Default/Standards-and-indicators/indicator-menu-update-aug-16.pdf.
323	13	Diabetes	Outcome	Acute	Treatment	Effective	T - Endocrine/Metabolic and Nutritional	Admission rates for people with diabetes due to complications associated with diabetes	Numerator: Number of admissions of patients in the denominator due to complications associated with diabetes; Denominator: Number of patients with diabetes.	rate	1. Fujita K, Moles RJ, Chen TF. Quality indicators for responsible use of medicines: a systematic review. BMJ open. 2018 Jul 1;8(7):e020437. // 2. The NICE menu of general practice and clinical commissioning group indicators: The National Institute for Health and Care Excellence. 2016 https://www.nice.org.uk/Media/Default/Standards-and-indicators/indicator-menu-update-aug-16.pdf.
324	13	Diabetes	Outcome	Acute	Treatment	Effective	T - Endocrine/Metabolic and Nutritional	Admissions rates due to angina in people with diabetes	Numerator: Number of admissions of patients in the denominator due to angina; Denominator: Number of patients with diabetes.	rate	1. Fujita K, Moles RJ, Chen TF. Quality indicators for responsible use of medicines: a systematic review. BMJ open. 2018 Jul 1;8(7):e020437. // 2. The NICE menu of general practice and clinical commissioning group indicators: The National Institute for Health and Care Excellence. 2016 https://www.nice.org.uk/Media/Default/Standards-and-indicators/indicator-menu-update-aug-16.pdf.
325	13	Diabetes	Outcome	Acute	Treatment	Effective	T - Endocrine/Metabolic and Nutritional	Admission rates due to myocardial infarction in people with diabetes	Numerator: Number of admissions of patients in the denominator due to myocardial infarction; Denominator: Number of patients with diabetes.	rate	1. Fujita K, Moles RJ, Chen TF. Quality indicators for responsible use of medicines: a systematic review. BMJ open. 2018 Jul 1;8(7):e020437. // 2. The NICE menu of general practice and clinical commissioning group indicators: The National Institute for Health and Care Excellence. 2016 https://www.nice.org.uk/Media/Default/Standards-and-indicators/indicator-menu-update-aug-16.pdf.
326	13	Diabetes	Outcome	Acute	Treatment	Effective	T - Endocrine/Metabolic and Nutritional	Admission rates due to heart failure in people with diabetes	Numerator: Number of admissions of patients in the denominator due to heart failure; Denominator: Number of patients with diabetes.	rate	1. Fujita K, Moles RJ, Chen TF. Quality indicators for responsible use of medicines: a systematic review. BMJ open. 2018 Jul 1;8(7):e020437. // 2. The NICE menu of general practice and clinical commissioning group indicators: The National Institute for Health and Care Excellence. 2016 https://www.nice.org.uk/Media/Default/Standards-and-indicators/indicator-menu-update-aug-16.pdf.
327	13	Diabetes	Outcome	Acute	Treatment	Effective	T - Endocrine/Metabolic and Nutritional	Admission rates due to stroke in people with diabetes	Numerator: Number of admissions of patients in the denominator due to stroke; Denominator: Number of patients with diabetes.	rate	1. Fujita K, Moles RJ, Chen TF. Quality indicators for responsible use of medicines: a systematic review. BMJ open. 2018 Jul 1;8(7):e020437. // 2. The NICE menu of general practice and clinical commissioning group indicators: The National Institute for Health and Care Excellence. 2016 https://www.nice.org.uk/Media/Default/Standards-and-indicators/indicator-menu-update-aug-16.pdf.
328	13	Diabetes	Outcome	Acute	Treatment	Effective	T - Endocrine/Metabolic and Nutritional	Admissions rates for renal replacement therapy in people with diabetes	Numerator: Number of admissions of patients in the denominator due to renal replacement; Denominator: Number of patients with diabetes.	rate	1. Fujita K, Moles RJ, Chen TF. Quality indicators for responsible use of medicines: a systematic review. BMJ open. 2018 Jul 1;8(7):e020437. // 2. The NICE menu of general practice and clinical commissioning group indicators: The National Institute for Health and Care Excellence. 2016 https://www.nice.org.uk/Media/Default/Standards-and-indicators/indicator-menu-update-aug-16.pdf.
329	13	Diabetes	Process	Chronic	Screening and prevention	Effective	T - Endocrine/Metabolic and Nutritional	Proportion of children and young people with diabetes who have received a psychological assessment in the previous 12 months.	Numerator: Number of patients in the denominator who have received a psychological assessment in the previous 12 months; Denominator: Number of children and young patients with diabetes.	%	1. Fujita K, Moles RJ, Chen TF. Quality indicators for responsible use of medicines: a systematic review. BMJ open. 2018 Jul 1;8(7):e020437. // 2. The NICE menu of general practice and clinical commissioning group indicators: The National Institute for Health and Care Excellence. 2016 https://www.nice.org.uk/Media/Default/Standards-and-indicators/indicator-menu-update-aug-16.pdf.
330	13	Diabetes: Intervene for glucose level >300 mg/dL	Process	Chronic	Treatment	Effective	T - Endocrine/Metabolic and Nutritional	IF a homebound patient has a glucose level greater than 300 mg/dL, THEN specific therapeutic intervention aimed at glycemic control should be initiated within 2 weeks or care goals or other records should indicate why this is not appropriate.	Numerator: Number of patients in the denominator that have initiated specific therapeutic intervention aimed at glycemic control within 2 weeks or care goals or other records indicate why this was not appropriate.; Denominator: Number of homebound patients that have a glucose level greater than 300 mg/dL.	%	1. Fujita K, Moles RJ, Chen TF. Quality indicators for responsible use of medicines: a systematic review. BMJ open. 2018 Jul 1;8(7):e020437. // 2. Smith KL, Soriano TA, Boal J. Brief communication: National quality-of-care standards in home-based primary care. Ann Intern Med 2007;146:188–92.
331	13	Comprehensive diabetes care: monitoring diabetic nephropathy	Process	Chronic	Screening and prevention	Effective	T - Endocrine/Metabolic and Nutritional	Percentage of patients with type 1 or type 2 diabetes who were 18–75 years old and have been screened, during the measurement year or year before the measurement year, for urine microalbumin or have nephropathy, as demonstrated by either evidence of medical attention for nephropathy, a visit to nephrologist, or a positive urine macroalbumin test.	Numerator: Number of patients in the denominator screened, during the measurement year or year before the measurement year for urine microalbumin or have nephropathy, as demonstrated by either evidence of medical attention for nephropathy, a visit to nephrologist, or a positive urine macroalbumin test. Denominator: Total of DM patients with 18-75 years old	Proportion	1. Kringos, D. S., Boerma, W. G., Hutchinson, A., van der Zee, J., & Groenewegen, P. P. (2010). The breadth of primary care: a systematic literature review of its core dimensions. BMC Health Services Research, 10(1) // Friedberg MW, Coltin KL, Pearson SD, Kleinman KP, Zheng J, Singer JA, et al: Does affiliation of physician groups with one another produce higher quality primary care? J Gen Intern…
332	13	Quality of health promotion: Diabetes prevalence	Outcome	Chronic	Screening and prevention	Effective	T - Endocrine/Metabolic and Nutritional	Diabetes prevalence	Numerator: Number of patients with DM. Denominator: Total of patients followed	Proportion	1. Kringos, D. S., Boerma, W. G., Hutchinson, A., van der Zee, J., & Groenewegen, P. P. (2010). The breadth of primary care: a systematic literature review of its core dimensions. BMC Health Services Research, 10(1) // 2. Marshall M, Klazinga N, Leatherman S, Hardy C, Bergmann E, Pisco L, et al: OECD Health Care Quality Indicator Project. The expert panel on primary care prevention and health pro…
333	13	Register of diabetic patients under General Practice follow-up	Process	Chronic	Follow up and continuity	Effective	T - Endocrine/Metabolic and Nutritional	Register of diabetic patients under General Practice follow-up	Numerator: Number of patients in the denominator under General Practice follow-up. Denominator: Total of DM patients enrolled	Proportion	Lake, R., Georgiou, A., Li, J., Li, L., Byrne, M., Robinson, M., & Westbrook, J. I. (2017). The quality, safety and governance of telephone triage and advice services – an overview of evidence from systematic reviews. BMC Health Services Research, 17(1).
334	13	Diabetes	Outcome	Chronic	Follow up and continuity	Effective	T - Endocrine/Metabolic and Nutritional	The percentage of patients with diabetes, on the register, in whom the last blood pressure reading (measured in the preceding 12 months) is 150/90 mmHg or less	Numerator: Number of patients in the denominator in whom the last blood pressure reading (measured in the preceding 12 months) was 150/90 mmHg or less; Denominator:Number of patients with diabetes.	%	1. Fujita K, Moles RJ, Chen TF. Quality indicators for responsible use of medicines: a systematic review. BMJ open. 2018 Jul 1;8(7):e020437. // 2. The NICE menu of general practice and clinical commissioning group indicators: The National Institute for Health and Care Excellence. 2016 https://www.nice.org.uk/Media/Default/Standards-and-indicators/indicator-menu-update-aug-16.pdf.
335	13	Diabetes	Outcome	Chronic	Follow up and continuity	Effective	T - Endocrine/Metabolic and Nutritional	The percentage of patients with diabetes, on the register, in whom the last blood pressure reading (measured in the preceding 12 months) is 140/80 mmHg or less	Numerator: Number of patients in the denominator in whom the last blood pressure reading (measured in the preceding 12 months) was 140/80 mmHg or less; Denominator:Number of patients with diabetes.	%	1. Fujita K, Moles RJ, Chen TF. Quality indicators for responsible use of medicines: a systematic review. BMJ open. 2018 Jul 1;8(7):e020437. // 2. The NICE menu of general practice and clinical commissioning group indicators: The National Institute for Health and Care Excellence. 2016 https://www.nice.org.uk/Media/Default/Standards-and-indicators/indicator-menu-update-aug-16.pdf.
336	13	Clinical processes and outcomes - Level of tests	Process	Chronic	Follow up and continuity	Effective	T - Endocrine/Metabolic and Nutritional	All patients with diabetes should have an individual target blood pressure level recorded.	Numerator: Number of patients in the denominator with an individual target blood pressure level recorded; Denominator:Number of patients with diabetes.	%	1. Fujita K, Moles RJ, Chen TF. Quality indicators for responsible use of medicines: a systematic review. BMJ open. 2018 Jul 1;8(7):e020437. // 2. Petek D, Campbell S, Serec M, et al. Quality indicators of cardiovascular disease prevention for primary care in Slovenia. Zdravniski Vestnik 2012;81:687–98.
337	13	Diabetes Mellitus	Process	Chronic	Follow up and continuity	Effective	T - Endocrine/Metabolic and Nutritional	4. IF a person aged 65 or older has diabetes, THEN his or her blood pressure should be checked at least annually.	Numerator: Number of patients in the denominator that had their blood pressure checked at least annually; Denominator: Number of patients aged 65 or older with diabetes	%	1. Fujita K, Moles RJ, Chen TF. Quality indicators for responsible use of medicines: a systematic review. BMJ open. 2018 Jul 1;8(7):e020437. // 2. Steel N, Melzer D, Shekelle PG, et al. Developing quality indicators for older adults: transfer from the USA to the UK is feasible. Qual Saf Health Care 2004;13:260–4.
338	14	For patients with diabetes there is a record of blood pressure at least once in the last 15 months.	Process	Chronic	Follow up and continuity	Effective	T - Endocrine/Metabolic and Nutritional	For patients with diabetes there is a record of blood pressure at least once in the last 15 months.	Numerator: Number of patients in the denominator with a record of blood pressure at least once in the last 15 months; Denominator:Number of patients with diabetes.	%	1. Fujita K, Moles RJ, Chen TF. Quality indicators for responsible use of medicines: a systematic review. BMJ open. 2018 Jul 1;8(7):e020437. // 2. Campbell SM, Ludt S, Lieshout JV, Boffin N, Wensing M, Petek D, Grol R, Roland MO. Quality indicators for the prevention and management of cardiovascular disease in primary care in nine European countries. European Journal of Cardiovascular Prevention …
339	14	Diabetes patients: blood pressure measured	Process	Chronic	Screening and prevention	Effective	T - Endocrine/Metabolic and Nutritional	Diabetes patients: blood pressure measured	Numerator: Number of patients in the denominator with blood pressure measured Denominator: Total of DM patients followed	Proportion	Boeckxstaens, P., Smedt, D. D., Maeseneer, J. D., Annemans, L., & Willems, S. (2011). The equity dimension in evaluations of the quality and outcomes framework: A systematic review. BMC Health Services Research, 11(1). // Millett C, Bottle A, Ng A, Curcin V, Molokhia M, Saxena S, Majeed A: Pay for perfomance and the quality of diabetes management in individuals with and without co-morbid medical …
340	14	Diabetes: Regular blood pressure measurement	Process	Chronic	Follow up and continuity	Effective	T - Endocrine/Metabolic and Nutritional	IF a homebound patient has diabetes, THEN his or her blood pressure should be checked at each home visit.	Numerator: Number of patients in the denominator who have had their blood pressure checked at each home visit; Denominator:Number of homebound patients.	%	1. Fujita K, Moles RJ, Chen TF. Quality indicators for responsible use of medicines: a systematic review. BMJ open. 2018 Jul 1;8(7):e020437. // 2. Smith KL, Soriano TA, Boal J. Brief communication: National quality-of-care standards in home-based primary care. Ann Intern Med 2007;146:188–92.
341	14	Diabetes	Process	Chronic	Follow up and continuity	Effective	T - Endocrine/Metabolic and Nutritional	Proportion of young people aged 12-18 years with diabetes who have had their blood pressure recorded in the previous 12 months	Numerator: Number of patients in the denominator who have had their blood pressure recorded in the previous 12 months; Denominator:Number of patients aged 12-18 years with diabetes.	proportion	1. Fujita K, Moles RJ, Chen TF. Quality indicators for responsible use of medicines: a systematic review. BMJ open. 2018 Jul 1;8(7):e020437. // 2. The NICE menu of general practice and clinical commissioning group indicators: The National Institute for Health and Care Excellence. 2016 https://www.nice.org.uk/Media/Default/Standards-and-indicators/indicator-menu-update-aug-16.pdf.
342	14	Diabetes: Blood pressure control	Process	chronic	Treatment	Effective	T - Endocrine/Metabolic and Nutritional	IF a diabetic homebound patient has elevated blood pressure, THEN he or she should be offered a therapeutic intervention to lower blood pressure within 1 month if blood pressure is greater than 140/90 mm Hg.	Numerator: Number of patients in the denominator that were offered a therapeutic intervention and lowered their blood pressure within 1 month; Denominator: Number of diabetic homebound patients that have elevated blood pressure (greater than 140/90 mm Hg).	%	1. Fujita K, Moles RJ, Chen TF. Quality indicators for responsible use of medicines: a systematic review. BMJ open. 2018 Jul 1;8(7):e020437. // 2. Smith KL, Soriano TA, Boal J. Brief communication: National quality-of-care standards in home-based primary care. Ann Intern Med 2007;146:188–92.
343	14	Blood pressure lowering drugs, Clinical action indicator	Process	chronic	Treatment	Effective	T - Endocrine/Metabolic and Nutritional	The percentage of patients with type 2 diabetes younger than 70 years of age and an elevated systolic blood pressure (>140 mmHg) in the previous year that started with antihypertensives or that reached the systolic blood pressure target level (≤140 mm Hg)	Numerator: Number of patients in the denominator that started with antihypertensives or that reached the systolic blood pressure target level (≤140 mm Hg); Denominator: Number of patients with type 2 diabetes younger than 70 years of age and an elevated systolic blood pressure (>140 mmHg) in the previous year	%	1. Fujita K, Moles RJ, Chen TF. Quality indicators for responsible use of medicines: a systematic review. BMJ open. 2018 Jul 1;8(7):e020437. // 2. Smits KP, Sidorenkov G, Kleefstra N, Bouma M, Meulepas M, Voorham J, Navis G, Bilo HJ, Denig P. Development and validation of prescribing quality indicators for patients with type 2 diabetes. International journal of clinical practice. 2017 Jan;71(1):e…
344	14	Blood pressure lowering drugs, Clinical action indicator	Process	chronic	Treatment	Effective	T - Endocrine/Metabolic and Nutritional	The percentage of patients with type 2 diabetes younger than 70 years treated with monotherapy antihypertensives and an elevated systolic blood pressure (>140 mm Hg) in the previous year, whose treatment was intensified or that reached the systolic blood pressure target level (≤140 mm Hg)	Numerator: Number of patients in the denominator whose treatment was intensified or that reached the systolic blood pressure target level (≤140 mm Hg); Denominator: Number of patients with type 2 diabetes younger than 70 years treated with monotherapy antihypertensives and an elevated systolic blood pressure (>140 mm Hg) in the previous year	%	1. Fujita K, Moles RJ, Chen TF. Quality indicators for responsible use of medicines: a systematic review. BMJ open. 2018 Jul 1;8(7):e020437. // 2. Smits KP, Sidorenkov G, Kleefstra N, Bouma M, Meulepas M, Voorham J, Navis G, Bilo HJ, Denig P. Development and validation of prescribing quality indicators for patients with type 2 diabetes. International journal of clinical practice. 2017 Jan;71(1):e…
345	14	Diabetes: Use of antihypertensives	Process	Chronic	Treatment	Effective	T - Endocrine/Metabolic and Nutritional	Diabetes: Use of antihypertensives	Numerator: Number of patients in the denominator taking antihypertensive drugs. Denominator: Total of DM patients followed	Proportion	Boeckxstaens, P., Smedt, D. D., Maeseneer, J. D., Annemans, L., & Willems, S. (2011). The equity dimension in evaluations of the quality and outcomes framework: A systematic review. BMC Health Services Research, 11(1). // Millett C, Bottle A, Ng A, Curcin V, Molokhia M, Saxena S, Majeed A: Pay for perfomance and the quality of diabetes management in individuals with and without co-morbid medical …
346	14	Albuminuria lowering drugs, Medication choice indicator	Process	chronic	Treatment	Effective	T - Endocrine/Metabolic and Nutritional	The percentage of patients with type 2 diabetes and treated with two or more antihypertensives that were treated with an ACE-i or ARB	Numerator: Number of patients in the denominator that were treated with an ACE-i or ARB; Denominator: Number of patients with type 2 diabetes and treated with two or more antihypertensives	%	1. Fujita K, Moles RJ, Chen TF. Quality indicators for responsible use of medicines: a systematic review. BMJ open. 2018 Jul 1;8(7):e020437. // 2. Smits KP, Sidorenkov G, Kleefstra N, Bouma M, Meulepas M, Voorham J, Navis G, Bilo HJ, Denig P. Development and validation of prescribing quality indicators for patients with type 2 diabetes. International journal of clinical practice. 2017 Jan;71(1):e…
347	14	Albuminuria lowering drugs, Medication choice indicator	Process	chronic	Treatment	Effective	T - Endocrine/Metabolic and Nutritional	The percentage of patients with type 2 diabetes treated with antihypertensives and micro- or macro-albuminuriad that were treated with an ACE-i or ARB	Numerator: Number of patients in the denominator that were treated with an ACE-i or ARB; Denominator: Number of patients with type 2 diabetes treated with antihypertensives and micro- or macro-albuminuriad	%	1. Fujita K, Moles RJ, Chen TF. Quality indicators for responsible use of medicines: a systematic review. BMJ open. 2018 Jul 1;8(7):e020437. // 2. Smits KP, Sidorenkov G, Kleefstra N, Bouma M, Meulepas M, Voorham J, Navis G, Bilo HJ, Denig P. Development and validation of prescribing quality indicators for patients with type 2 diabetes. International journal of clinical practice. 2017 Jan;71(1):e…
348	14	Change amlodipine to felodipine	Process	Chronic	Treatment	Effective	K - Cardiovascular / T - Endocrine/Metabolic and Nutritional	Change amlodipine to felodipine	Numerator: Patients with diabetes and hypertension with a prescription change of amlodipine to felodipine. Denominator: Total of patients with diabetes and hypertension followed	Proportion	A few indicators appeared idiosyncratic such as increasing atorvastatin and cerivastatin as a proportion of all statins (cerivastatin was withdrawn in 2001 following reports of serious side-effects) or changing amlodipine to felodipine
349	14	Diabetes and cholesterol monitoring for people with schizophrenia and diabetes	Process	Chronic	Follow up and continuity	Effective	T - Endocrine/Metabolic and Nutritional	Diabetes and cholesterol monitoring for people with schizophrenia and diabetes	Numerator: Number of patients in the denominator with diabetes and cholesterol monitoring. Denominator: Number of people with schizophrenia and diabetes followed	Proportion	Kronenberg, C., Doran, T., Goddard, M., Kendrick, T., Gilbody, S., Dare, C. R., … Jacobs, R. (2017). Identifying primary care quality indicators for people with serious mental illness: a systematic review. British Journal of General Practice, 67(661), e519–e530.
350	14	Diabetes monitoring for people with diabetes and schizophrenia	Process	Chronic	Follow up and continuity	Effective	T - Endocrine/Metabolic and Nutritional	Diabetes monitoring for people with diabetes and schizophrenia	Numerator: Number of patients in the denominator with diabetes monitoring. Denominator: Number of schizophrenia and diabetes patients followed	Proportion	Kronenberg, C., Doran, T., Goddard, M., Kendrick, T., Gilbody, S., Dare, C. R., … Jacobs, R. (2017). Identifying primary care quality indicators for people with serious mental illness: a systematic review. British Journal of General Practice, 67(661), e519–e530.
351	14	Diabetes screening for people who are using antipsychotic medications	Process	Chronic	Screening and prevention	Effective	T - Endocrine/Metabolic and Nutritional	Diabetes screening for people who are using antipsychotic medications	Numerator: Number of people with diabetes who are using antipsychotic medications. Denominator: Number DM and Schizophrenia patients followed	Proportion	Kronenberg, C., Doran, T., Goddard, M., Kendrick, T., Gilbody, S., Dare, C. R., … Jacobs, R. (2017). Identifying primary care quality indicators for people with serious mental illness: a systematic review. British Journal of General Practice, 67(661), e519–e530.
352	14	Foot exam for patients with serious mental illness who have diabetes	Process	Chronic	Screening and prevention	Effective	T - Endocrine/Metabolic and Nutritional	Foot exam for patients with serious mental illness who have diabetes	Numerator: Number of patients in the denominator with foot examination. Denominator: Number of patients with DM and serious mental illness followed	Proportion	Kronenberg, C., Doran, T., Goddard, M., Kendrick, T., Gilbody, S., Dare, C. R., … Jacobs, R. (2017). Identifying primary care quality indicators for people with serious mental illness: a systematic review. British Journal of General Practice, 67(661), e519–e530.
353	14	Patients with diabetes who received psychoeducation related to weight (BMI), diabetes (blood glucose levels)	Process	Chronic	Screening and prevention	Patient-centered	T - Endocrine/Metabolic and Nutritional / P - Psychological	Patients with diabetes who received psychoeducation related to weight (BMI), diabetes (blood glucose levels)	Numerator: Patients with DM with psychoeducation related to weight and blood glucose levels. Denominator: Number of patients with DM and serious mental illness followed	Proportion	Kronenberg, C., Doran, T., Goddard, M., Kendrick, T., Gilbody, S., Dare, C. R., … Jacobs, R. (2017). Identifying primary care quality indicators for people with serious mental illness: a systematic review. British Journal of General Practice, 67(661), e519–e530.
354	14	Proportion of patients who have an increased blood glucose level	Outcome	Chronic	Diagnosis	Effective	T - Endocrine/Metabolic and Nutritional / P - Psychological	Proportion of patients who have an increased blood glucose level	Numerator: Number of DM patients with increased blood glucose level. Denominator: Total of DM patients and serious mental illness followed	Proportion	Kronenberg, C., Doran, T., Goddard, M., Kendrick, T., Gilbody, S., Dare, C. R., … Jacobs, R. (2017). Identifying primary care quality indicators for people with serious mental illness: a systematic review. British Journal of General Practice, 67(661), e519–e530.
355	14	Proportion of patients who have increased level of blood lipids	Outcome	Chronic	Diagnosis	Effective	T - Endocrine/Metabolic and Nutritional / P - Psychological	Proportion of patients who have increased level of blood lipids	Numerator: Number of DM patients with increased lipid level. Denominator: Total of DM patients and serious mental illness followed	Proportion	Kronenberg, C., Doran, T., Goddard, M., Kendrick, T., Gilbody, S., Dare, C. R., … Jacobs, R. (2017). Identifying primary care quality indicators for people with serious mental illness: a systematic review. British Journal of General Practice, 67(661), e519–e530.
356	14	Low levels of glycosylated haemoglobin in DM patients with serious mental ilness	Outcome	Chronic	Diagnosis	Effective	T - Endocrine/Metabolic and Nutritional / P - Psychological	Proportion of DM patients with serious mental ilness who have low levels of glycosylated haemoglobin	Numerator: Number of DM patients with serious mental illness who have low levels of glycosylated haemoglobin. Denominator: Total number of patients with diagnosis of DM and serious mental illness	Proportion	Kronenberg, C., Doran, T., Goddard, M., Kendrick, T., Gilbody, S., Dare, C. R., … Jacobs, R. (2017). Identifying primary care quality indicators for people with serious mental illness: a systematic review. British Journal of General Practice, 67(661), e519–e530.
357	14	Increased BMI/abdominal waist line in DM patients with serious mental ilness	Outcome	Chronic	Diagnosis	Effective	T - Endocrine/Metabolic and Nutritional / P - Psychological	Proportion of DM patients with serious mental ilness who have increased BMI/abdominal waistline	Numerator: Number of DM patients with serious mental ilness who have increased BMI or abdominal waist line. Denominator: Total number of followed patients with diagnosis of DM and serious mental illness	Proportion	Kronenberg, C., Doran, T., Goddard, M., Kendrick, T., Gilbody, S., Dare, C. R., … Jacobs, R. (2017). Identifying primary care quality indicators for people with serious mental illness: a systematic review. British Journal of General Practice, 67(661), e519–e530.
358	14	Weight/BMI monitoring in DM patients with serious mental ilness	Process	Chronic	Screening and prevention	Effective	T - Endocrine/Metabolic and Nutritional / P - Psychological	Proportion of DM patients with serious mental ilness with weight/BMI monitoring	Numerator: Number of DM patients with serious mental ilness who have weight/BMI monitoring. Denominator: Total number of patients with diagnosis of DM and serious mental illness	Proportion	Kronenberg, C., Doran, T., Goddard, M., Kendrick, T., Gilbody, S., Dare, C. R., … Jacobs, R. (2017). Identifying primary care quality indicators for people with serious mental illness: a systematic review. British Journal of General Practice, 67(661), e519–e530.
359	14	Retinal exam in DM patients with serious mental ilness	Process	Chronic	Screening and prevention	Effective	T - Endocrine/Metabolic and Nutritional / P - Psychological	Retinal exam in DM patients with serious mental ilness	Numerator: Number of DM patients with serious mental ilness who have retinal examination. Denominator:Total number of patients with diagnosis of DM and serious mental illness	Proportion	Kronenberg, C., Doran, T., Goddard, M., Kendrick, T., Gilbody, S., Dare, C. R., … Jacobs, R. (2017). Identifying primary care quality indicators for people with serious mental illness: a systematic review. British Journal of General Practice, 67(661), e519–e530.
360	14	Lipid control in patients with coronary heart disease	Process	Chronic	Follow up and continuity	Effective	K - Cardiovascular / T - Endocrine/Metabolic and Nutritional	Lipid control in patients with coronary heart disease	Numerator: Number of patients in the denominator with lipid control. Denominator: Total number of patients with coronary heart disease.	Proportion	Olry de Labry Lima, A., García Mochón, L., & Bermúdez Tamayo, C. (2017). Identificación de indicadores de resultado en salud en atención primaria. Una revisión de revisiones sistemáticas. Revista de Calidad Asistencial, 32(5), 278–288.
361	14	Cholesterol screening test after acute cardiovascular events	Process	Chronic	Screening and prevention	Effective	K - Cardiovascular / T - Endocrine/Metabolic and Nutritional	Proportion of patients ages 18 through 75 who in the the year before the measurement year, were discharged alive for acute myocardial infarction (AMI), coronary artery bypass graft (CABG), or percutaneous transluminal coronary angioplasty (PTCA), or who had a diagnosis of ischemic vascular disease (IVD) and who had low-density lipoprotein cholesterol (LDL-C) test performed any time during the mea…	Numerator: Number of patients in the denominator who had a LDL-C test performed. Denominator: Patients ages 18 through 75 who, in the year before the measurement year, were discharged alive for acute myocardial infarction (AMI), coronary artery bypass graft (CABG), or percutaneous transluminal coronary angioplasty (PTCA), or who had a diagnosis of ischemic vascular disease (IVD)	Proportion	1. Kringos, D. S., Boerma, W. G., Hutchinson, A., van der Zee, J., & Groenewegen, P. P. (2010). The breadth of primary care: a systematic literature review of its core dimensions. BMC Health Services Research, 10(1) // Friedberg MW, Coltin KL, Pearson SD, Kleinman KP, Zheng J, Singer JA, et al: Does affiliation of physician groups with one another produce higher quality primary care? J Gen Intern…
362	14	Quality indicators for hyperlipidemia	Process	All	Screening and prevention	Patient-centered	K - Cardiovascular / T - Endocrine/Metabolic and Nutritional	Percentage of adult patients with one or more of the following, who have lipid testing recorded on the chart every two years: diabetes mellitus; hypertension and/or risk factors, such as smoking or abdominal obesity and/or strong family history of premature ischemic heart disease; or evidence of symptomatic or asymptomatic coronary artery or vascular disease.	Numerator: Number of adult patients in the denominator who have lipid testing recorded on the chart every two years.; Denominator: Number of adult patients with one or more of the following: hypertension and/or risk factors, such as smoking or abdominal obesity and/or strong family history of premature ischemic heart disease; or evidence of symptomatic or asymptomatic coronary artery or vascular …	Proportion	1. Fujita K, Moles RJ, Chen TF. Quality indicators for responsible use of medicines: a systematic review. BMJ open. 2018 Jul 1;8(7):e020437. // 2. Burge FI, Bower K, Putnam W, Cox JL. Quality indicators for cardiovascular primary care. Canadian Journal of Cardiology. 2007 Apr 1;23(5):383-8.
363	14	Diabetes Mellitus	Process	Chronic	Follow up and continuity	Effective	K - Cardiovascular / T - Endocrine/Metabolic and Nutritional	IF a diabetic person aged 65 or older has a fasting total cholesterol level of 5 mmol/L or greater, THEN he or she should be offered an intervention to lower cholesterol.	Numerator: Number of patients in the denominator that were offered an intervention to lower cholesterol; Denominator: Number of patients aged 65 or older with a fasting total cholesterol level of 5 mmol/L or greater	%		1. Fujita K, Moles RJ, Chen TF. Quality indicators for responsible use of medicines: a systematic review. BMJ open. 2018 Jul 1;8(7):e020437. // 2. Steel N, Melzer D, Shekelle PG, et al. Developing quality indicators for older adults: transfer from the USA to the UK is feasible. Qual Saf Health Care 2004;13:260–4.
364	15	Angina and coronary heart disease	Process	Preventive	Screening and prevention	Safe	K - Cardiovascular	The percentage of patients with coronary heart disease, stroke or transient ischemic attack, diabetes and/or chronic obstructive pulmonary disease who have influenza immunisation in the preceding 1 August and 31 March	Numerator: Number of patients in the denominator who have influenza immunisation in the preceding 1 August and 31 March; Denominator: Number of patients with coronary heart disease, stroke or transient ischemic attack, diabetes and/or chronic obstructive pulmonary disease.	%	1. Fujita K, Moles RJ, Chen TF. Quality indicators for responsible use of medicines: a systematic review. BMJ open. 2018 Jul 1;8(7):e020437. // 2. The NICE menu of general practice and clinical commissioning group indicators: The National Institute for Health and Care Excellence. 2016 https://www.nice.org.uk/Media/Default/Standards-and-indicators/indicator-menu-update-aug-16.pdf.
365	15	Percentage of First choice drug class (e.g. biguanides) of all oral antidiabetic drugs	Process	Chronic	Treatment	Effective	K - Cardiovascular	Porcentaje de metformina/total de antidiabéticos orales (ADO).[31(59)] Of greater concern was one PCG that had a diabetic indicator aiming for over 80% of oral hypoglycemics to be metformin. Such an indicator, if over-enthusiastically enforced, could have adversely affected diabetic control in the population of that PCG. [31(16)]	Numerator: Number of patients prescribed with metformin; Denominator: Number of patients prescribed with an oral anti-diabetic	%	1. Martirosyan L, Voorham J, Haaijer‐Ruskamp FM, Braspenning J, Wolffenbuttel BH, Denig P. A systematic literature review: prescribing indicators related to type 2 diabetes mellitus and cardiovascular risk management. Pharmacoepidemiology and drug safety. 2010 Apr;19(4):319-34. // 2. Ashworth M, Golding S, Majeed A. Prescribing indicators and their use by primary care groups to influence prescrib…
366	15	Patients on long acting isosorbide nitrate, glibenclamide, combinations of diuretics or a-glucosidase inhibitor, etc.	Process	Chronic	Treatment	Effective	K - Cardiovascular	Porcentaje de inhibidores de la alfaglucosidasa/total de ADO [31(59)]	Numerator: Number of patients using alpha-glucosidase inhibitors; Denominator: Number of patients using oral anti-diabetic drugs	%	1. Martirosyan L, Voorham J, Haaijer‐Ruskamp FM, Braspenning J, Wolffenbuttel BH, Denig P. A systematic literature review: prescribing indicators related to type 2 diabetes mellitus and cardiovascular risk management. Pharmacoepidemiology and drug safety. 2010 Apr;19(4):319-34. // 2. Torrecilla-Rojas MA, Pedregal-Gonzalez M, Caraballo-Camacho MO, Rodriguez-Papalardo V, Fernandez-Fernandez I. Defi…
367	15	Change amlodipine to felodipine	Process	Chronic	Treatment	Effective	K - Cardiovascular / T - Endocrine/Metabolic and Nutritional	Change amlodipine to felodipine	Numerator: Patients with diabetes and hypertension with a prescription change of amlodipine to felodipine. Denominator: Total of patients with diabetes and hypertension followed	Proportion	A few indicators appeared idiosyncratic such as increasing atorvastatin and cerivastatin as a proportion of all statins (cerivastatin was withdrawn in 2001 following reports of serious side-effects) or changing amlodipine to felodipine
368	15	GP contact or hospital admission due to worsening symptoms of congestive heart failure in non-medicated patients	Outcome	Chronic	Treatment	Safe	K - Cardiovascular	Outcome: GP contact or hospital admission because of worsening symptoms of congestive heart failure. Pattern of care: In the absence of any contraindication, failing to prescribe an ACE inhibitor to a patient with known congestive heart failure.	Numerator: Number of patients in the denominator that had a GP contact or hospital admission because of worsening symptoms of congestive heart failure. Denominator: Number of patients with diagnosis of congestive heart failure that, in the absence of any contraindication, have not been prescribed an ACE inhibitor.	Proportion	1. Fujita, K., Moles, R. J., & Chen, T. F. (2018). Quality indicators for responsible use of medicines: a systematic review. BMJ Open, 8(7), e020437. // 2. 141. Morris CJ, Cantrill JA. Preventing drug-related morbidity - the development of quality indicators. J Clin Pharm Ther 2003;28:295–330
369	15	Record of ACE inhibitor offered to patients with heart failure	Process	Chronic	Treatment	Effective	K - Cardiovascular	Record of ACE inhibitor having been offered to patients with a diagnosis of heart failure.	Numerator: Number of patients in the denominator with a record that an ACE inhibitor has been offered.; Denominator: Number of patients with diagnosis of heart failure.	Proportion	1. Fujita K, Moles RJ, Chen TF. Quality indicators for responsible use of medicines: a systematic review. BMJ open. 2018 Jul 1;8(7):e020437. // 2. Campbell SM, Ludt S, Lieshout JV, Boffin N, Wensing M, Petek D, Grol R, Roland MO. Quality indicators for the prevention and management of cardiovascular disease in primary care in nine European countries. European Journal of Cardiovascular Prevention …
370	15	ACE inhibitor use in homebound patients with heart failure	Process	Chronic	Treatment	Effective	K - Cardiovascular	1: IF a homebound patient has asymptomatic left ventricular dysfunction with a left ventricular ejection fraction of 40% or less, THEN an ACE inhibitor should be offered. // 2: IF a homebound patient has symptomatic heart failure and left ventricular ejection fraction of 40% or less, THEN an ACE inhibitor should be offered.	1: Numerator: Number of patients in the denominator that were offered an ACE inhibitor; Denominator: Number of homebound patients with asymptomatic left ventricular dysfunction with a left ventricular ejection fraction of 40% or less. // 2: Numerator: Number of patients in the denominator that were offered an ACE inhibitor; Denominator: Number of homebound patients with symptomatic heart failure …	Proportion	1. Fujita K, Moles RJ, Chen TF. Quality indicators for responsible use of medicines: a systematic review. BMJ open. 2018 Jul 1;8(7):e020437. // 2. Smith KL, Soriano TA, Boal J. Brief communication: National quality-of-care standards in home-based primary care. Ann Intern Med 2007;146:188–92.
371	15	HF patients treated with ACE inhibitor or ARB	Process	Chronic	Treatment	Effective	K - Cardiovascular	In those patients with a diagnosis of heart failure due to left ventricular systolic dysfunction, the percentage of patients who are treated with an ACE inhibitor or ARB	Numerator: Number of patients in the denominator who are treated with an ACE inhibitor or ARB; Denominator: Number of patients with a diagnosis of heart failure due to left ventricular systolic dysfunction.	Proportion	1. Fujita K, Moles RJ, Chen TF. Quality indicators for responsible use of medicines: a systematic review. BMJ open. 2018 Jul 1;8(7):e020437. // 2. The NICE menu of general practice and clinical commissioning group indicators: The National Institute for Health and Care Excellence. 2016 https://www.nice.org.uk/Media/Default/Standards-and-indicators/indicator-menu-update-aug-16.pdf.
372	15	Prescription of high dose hydrochlorthiazide or angiotensin II receptor antagonist following hospitalization due to HF acutization	Process	Chronic	Treatment	Effective	K - Cardiovascular	Percentage of patients with HF that had a hospital stay due to acutization and were prescribed hydralazine/isordil or a angiotensin II receptor antagonist either at discharge or 6 months after discharge.	Numerator: Number of patients in the denominator and discharged after a hospital stay of at least 1 day, with a verified principal discharge diagnosis of heart failure (ICD-9 code 398.91, 402.01, 402.11, 402.91, 428.0, 428.1, or 428.9), prescribed with hydralazine/isordil or angiotensin II receptor antagonist at discharge or 6 months after discharge; Denominator: Number of patients with diagnosis…	Proportion	1. Martirosyan L, Voorham J, Haaijer‐Ruskamp FM, Braspenning J, Wolffenbuttel BH, Denig P. A systematic literature review: prescribing indicators related to type 2 diabetes mellitus and cardiovascular risk management. Pharmacoepidemiology and drug safety. 2010 Apr;19(4):319-34. // 2. DiSalvo TG, Normand SL, Hauptman PJ, Guadagnoli E, Palmer RH, McNeil BJ. Pitfalls in assessing the quality of care…
373	15	Ratio of loop diuretic to other diuretic drugs	Process	Chronic/Acute	Treatment	Effective	K - Cardiovascular	Ratio of prescriptions of loop diuretic to other diuretic drugs	Numerator: Number of patients with a diagnosis of heart failure prescribed with loop diuretics. Denominator: Number of patients with a diagnosis of heart failure prescribed with diuretic drugs other than loop diuretics	Ratio	1. Martirosyan L, Voorham J, Haaijer‐Ruskamp FM, Braspenning J, Wolffenbuttel BH, Denig P. A systematic literature review: prescribing indicators related to type 2 diabetes mellitus and cardiovascular risk management. Pharmacoepidemiology and drug safety. 2010 Apr;19(4):319-34. // 2. Campbell SM, Roland MO, Quayle JA, Buetow SA, Shekelle PG. Quality indicators for general practice: which ones can…
374	15	Treatment of heart failure with ACE + ARB + beta-blocker	Process	Chronic	Treatment	Effective	K - Cardiovascular	In those patients with a diagnosis of heart failure due to left ventricular systolic dysfunction who are treated with an ACE inhibitor or ARB, the proportion of patients who are additionally treated with a beta-blocker licensed for heart failure	Numerator: Number of patients in the denominator who are additionally treated with a beta-blocker licensed for heart failure; Denominator: Number of patients with a diagnosis of heart failure due to left ventricular systolic dysfunction who are treated with an ACE inhibitor or ARB.	Proportion	1. Fujita K, Moles RJ, Chen TF. Quality indicators for responsible use of medicines: a systematic review. BMJ open. 2018 Jul 1;8(7):e020437. // 2. The NICE menu of general practice and clinical commissioning group indicators: The National Institute for Health and Care Excellence. 2016 https://www.nice.org.uk/Media/Default/Standards-and-indicators/indicator-menu-update-aug-16.pdf.
375	15	Treatment of heart failure with beta-blocker in homebound patients	Process	Chronic	Treatment	Effective	K - Cardiovascular	IF a homebound patient has heart failure, left ventricular ejection fraction of 40% or less, and New York Heart Association class I to III disease, THEN a beta-blocker should be offered unless the patient has a documented contraindication.	Numerator: Number of patients in the denominator who were offered beta-blocker. Denominator: Number of homebound patients diagnosis of heart failure, left ventricular ejection fraction of 40% or less, and New York Heart Association class I to III disease.	Proportion	1. Fujita K, Moles RJ, Chen TF. Quality indicators for responsible use of medicines: a systematic review. BMJ open. 2018 Jul 1;8(7):e020437. // 2. Smith KL, Soriano TA, Boal J. Brief communication: National quality-of-care standards in home-based primary care. Ann Intern Med 2007;146:188–92.
376	15	Treatment of heart failure with first or second-generation calcium-channel blockers in homebound patients	Process	Chronic	Treatment	Effective	K - Cardiovascular	IF a homebound patient has heart failure, left ventricular ejection fraction of 40% or less, and no atrial fibrillation, THEN from among the three generations of calcium-channel blocker medications, he or she should not be treated with a first- or second-generation calcium-channel blocker.	Numerator: Number of patients in the denominator that were treated with a first- or second-generation calcium-channel blocker; Denominator: Number of homebound patients with diagnosis of heart failure, left ventricular ejection fraction of 40% or less, and no atrial fibrillation.	Proportion	1. Fujita K, Moles RJ, Chen TF. Quality indicators for responsible use of medicines: a systematic review. BMJ open. 2018 Jul 1;8(7):e020437. // 2. Smith KL, Soriano TA, Boal J. Brief communication: National quality-of-care standards in home-based primary care. Ann Intern Med 2007;146:188–92.
377	15	Treatment of heart failure with first or second-generation calcium-channel blockers in vulnerable elders	Process	Preventive	Treatment	Safe	K - Cardiovascular	IF a vulnerable elder (>= 65 years old with high risk of death or funcional decline) has heart failure, LVEF of less than 40%, and no atrial fibrillation, THEN he or she should not be treated with a first‐ or second‐generation calcium channel blocker	Numerator: Number of patients in the denominator treated with a first‐ or second‐generation calcium channel blocker; Denominator: Number of vulnerable elders with a diagnosis of heart failure, LVEF of less than 40%, and no atrial fibrillation	Proportion	1. Martirosyan L, Voorham J, Haaijer‐Ruskamp FM, Braspenning J, Wolffenbuttel BH, Denig P. A systematic literature review: prescribing indicators related to type 2 diabetes mellitus and cardiovascular risk management. Pharmacoepidemiology and drug safety. 2010 Apr;19(4):319-34. // 2. Higashi T, Shekelle PG, Adams JL, Kamberg CJ, Roth CP, Solomon DH, Reuben DB, Chiang L, MacLean CH, Chang JT, Youn…
378	15	Treatment of HF and atrial fibrillation with anticoagulation in homebound patients	Process	Chronic	Treatment	Effective	K - Cardiovascular	1: IF a homebound patient has heart failure and atrial fibrillation, THEN anticoagulation should be offered to achieve an INR of 2.0 to 3.0. // 2: IF a homebound patient has heart failure and atrial fibrillation AND documented contraindications to anticoagulation, THEN aspirin should be offered.	1: Numerator: Number of patients in the denominator that were offered anticoagulation to achieve an INR of 2.0 to 3.0; Denominator: Number of homebound patients with a diagnosis of heart failure and atrial fibrillation. // 2: Numerator: Number of patients in the denominator that were offered aspirin; Denominator: Number of homebound patients with a diagnosis of heart failure and atrial fibrillati…	Proportion	1. Fujita K, Moles RJ, Chen TF. Quality indicators for responsible use of medicines: a systematic review. BMJ open. 2018 Jul 1;8(7):e020437. // 2. Smith KL, Soriano TA, Boal J. Brief communication: National quality-of-care standards in home-based primary care. Ann Intern Med 2007;146:188–92.
379	15	Potentially preventable hospitalisations due to congestive heart failure	Outcome	Acute/Preventive	Treatment	Effective	K - Cardiovascular	1. History of CHF (in 2 years prior to admission) AND not on an ACE inhibitor or ARB (in 3 months prior to admission // 2. History of CHF (in 2 years prior to admission) AND not on a heart failure indicated β-blocker (in 3 months prior to admission) // 3. History of CHF AND use of rosiglitazone or pioglitazone (in 6 months prior to admission) // 4. History of CHF AND Use of NSAID (in 3 months pri…	1. Numerator: Number of patients in the denominator not on an ACE inhibitor or ARB (in 3 months prior to admission); Denominator: Number of patients hospitalized due to CHF with history of CHF (in 2 years prior to admission) // 2. Numerator: Number of patients in the denominator not on a heart failure indicated β-blocker (in 3 months prior to admission); Denominator: Number of patients hospitaliz…	Proportion	1. Caughey, G. E., Kalisch Ellett, L. M., & Wong, T. Y. (2014). Development of evidence-based Australian medication-related indicators of potentially preventable hospitalisations: a modified RAND appropriateness method. BMJ Open, 4(4), e004625. // 2. Howard R, Avery A, Slavenburg S, et al. Which drugs cause preventable admissions to hospital? A systematic review. Br J Clin Pharmacol 2007;63:136–4…
380	15	Use of rosiglitazone on patients hospitalized due to CHF or IHD	Outcome	Acute / Preventive	Treatment	Safe	K - Cardiovascular	Proportion of hospitalized patients due to CHF or IHD who use rosiglitazone	Numerator: Number of patients in the denominator that use rosiglitazone (in 6 months prior to admission); Denominator: Number of patients hospitalized due to CHF or a cardiac ischaemic event and with history of IHD (in 2 years prior to admission)	Proportion	1. Caughey, G. E., Kalisch Ellett, L. M., & Wong, T. Y. (2014). Development of evidence-based Australian medication-related indicators of potentially preventable hospitalisations: a modified RAND appropriateness method. BMJ Open, 4(4), e004625. // 2. Howard R, Avery A, Slavenburg S, et al. Which drugs cause preventable admissions to hospital? A systematic review. Br J Clin Pharmacol 2007;63:136–4…
381	15	Use of insulin and rosiglitazone on patients hospitalized due to CHF or myocardial infarction	Outcome	Acute / Preventive	Treatment	Safe	K - Cardiovascular	Porportion of hospitalized patients with CHF or myocardial infarction who use insulin and rosiglitazone	Numerator: Number of patients in the denominator that use insuline and rosiglitazone (in 6 months prior to admission); Denominator: Number of patients hospitalized due to CHF or myocardial infarction and with history of CHF or IHD (in 2 years prior to admission)	Proportion	1. Caughey, G. E., Kalisch Ellett, L. M., & Wong, T. Y. (2014). Development of evidence-based Australian medication-related indicators of potentially preventable hospitalisations: a modified RAND appropriateness method. BMJ Open, 4(4), e004625. // 2. Howard R, Avery A, Slavenburg S, et al. Which drugs cause preventable admissions to hospital? A systematic review. Br J Clin Pharmacol 2007;63:136–4…
382	15	Prescription of glitazone to patients with heart failure	Process	Chronic	Treatment	Safe	K - Cardiovascular	Prescription of glitazone on patients with heart failure	Numerator: Number of patients in the denominator with a prescription of glitazone; Denominator: Total number of patients with a diagnosis of heart failure	Proportion	Spencer, R., Bell, B., Avery, A. J., Gookey, G., & Campbell, S. M. (2014). Identification of an updated set of prescribing-safety indicators for GPs. British Journal of General Practice, 64(621), e181–e190.
383	15	Prescription of amitriptyline (>75mg) to patients with heart failure, arrhythmia, heart block or postural hypertension	Process	Chronic	Treatment	Safe	K - Cardiovascular	Amitriptyline at dose >75mg prescribed to a patient with heart failure, arrhythmia, heart block. or postural hypotension	Numerator: Number of patients in the denominator prescribed amitriptyline at dose >75mg; Denominator: Number of patients with a diagnosis of heart failure, arrhythmia, heart block or postural hypotension	Proportion	Spencer, R., Bell, B., Avery, A. J., Gookey, G., & Campbell, S. M. (2014). Identification of an updated set of prescribing-safety indicators for GPs. British Journal of General Practice, 64(621), e181–e190.
384	15	Prescription of NSAID in a patient with heart failure	Process	Chronic	Treatment	Safe	K - Cardiovascular	Prescription of NSAIDs in patients with heart failure	Numerator: Number of patients in the denominator with a prescription of an NSAIDs; Denominator: Number of patients with heart failure	Proportion	Spencer, R., Bell, B., Avery, A. J., Gookey, G., & Campbell, S. M. (2014). Identification of an updated set of prescribing-safety indicators for GPs. British Journal of General Practice, 64(621), e181–e190.
385	15	No chronic use of NSAIDs by 6 months after discharge:	Process	Preventive	Treatment	Safe	K - Cardiovascular	Proportion of patients with heart failure hospital discharge and no chronic use of NSAIDs by 6 months after discharge	Numerator: Number of patients in the denominator with no chronic use of NSAIDs by 6 months after discharge; Denominator: Number of patients with heart failure (Patients with hypertension had to be at least 30 years of age, not pregnant, and without end-stage renal disease, and had to have made at least two ambulatory visits with a verified primary or secondary diagnosis of hypertension (ICD-9 cod…	Proportion	1. Martirosyan L, Voorham J, Haaijer‐Ruskamp FM, Braspenning J, Wolffenbuttel BH, Denig P. A systematic literature review: prescribing indicators related to type 2 diabetes mellitus and cardiovascular risk management. Pharmacoepidemiology and drug safety. 2010 Apr;19(4):319-34. // 2. DiSalvo TG, Normand SL, Hauptman PJ, Guadagnoli E, Palmer RH, McNeil BJ. Pitfalls in assessing the quality of care…
386	15	Prescription of diltiazem or verapamil in a patient with heart failure	Process	Chronic	Treatment	Safe	K - Cardiovascular	Prescription of diltiazem or verapamil on a patient with heart failure	Numerator: Number of patients in the denominator prescribed with diltiazem or verapamil; Denominator: Number of patients with heart failure	Proportion	Spencer, R., Bell, B., Avery, A. J., Gookey, G., & Campbell, S. M. (2014). Identification of an updated set of prescribing-safety indicators for GPs. British Journal of General Practice, 64(621), e181–e190.
387	15	Proportion of patients with heart failure confirmed by an echocardiogram or by specialist assessment	Process	Chronic	Diagnosis	Effective	K - Cardiovascular	The proportion of patients with a diagnosis of heart failure which has been confirmed by an echocardiogram or by specialist assessment 3 months before or 12 months after entering on to the register	Numerator: Number of patients in the denominator who have an echocardiogram/specialist assessment recorded within the 93 days before, or within the 12 months after, their heart failure diagnosis. Denominator: Number of patients with heart failure	Proportion	This indicator requires that all patients with suspected HF are investigated29 and this is expected to involve, as a minimum, further specialist investigation (such as echocardiography) and often specialist opinion. Serum natriuretic peptides can be used to determine whether patients with clinically suspected HF need a referral for echocardiography and their use is recommended as below. Specialis…
388	15	Proportion of patients with HF referred to exercise-based rehabilitation	Process	Chronic	Treatment	Effective	K - Cardiovascular	The percentage of patients with heart failure diagnosed within the preceding 15 months with a subsequent record of an offer of referral for an exercise-based rehabilitation programme within the preceding 15 months	Numerator: Number of patients in the denominator with a subsequent record of an offer of referral for an exercise-based rehabilitation programme within the preceding 15 months; Denominator: Number of patients with heart failure diagnosed within the preceding 15 months.	Proportion	1. Fujita K, Moles RJ, Chen TF. Quality indicators for responsible use of medicines: a systematic review. BMJ open. 2018 Jul 1;8(7):e020437. // 2. The NICE menu of general practice and clinical commissioning group indicators: The National Institute for Health and Care Excellence. 2016 https://www.nice.org.uk/Media/Default/Standards-and-indicators/indicator-menu-update-aug-16.pdf.
389	16	Follow-up after heart failure hospitalization:all-cause mortality	Outcome	Acute	Treatment	Effective	K - Cardiovascular	All cause mortality - 12 months following admission to hospital for heart failure	Numerator: Number of patients in the denominator that died due to any cause within 12 months following the hospital admission; Denominator: Number of patients admitted to hospital for heart failure.	rate	1. Fujita K, Moles RJ, Chen TF. Quality indicators for responsible use of medicines: a systematic review. BMJ open. 2018 Jul 1;8(7):e020437. // 2. The NICE menu of general practice and clinical commissioning group indicators: The National Institute for Health and Care Excellence. 2016 https://www.nice.org.uk/Media/Default/Standards-and-indicators/indicator-menu-update-aug-16.pdf.
390	16	Follow-up after heart failure hospitalization: body-weight measurement	Process	Chronic	Follow up and continuity	Effective	K - Cardiovascular	If a homebound patient returns home after hospitalization for heart failure, THEN he or she should have follow-up that includes weight measurement (if able to stand) within 7 days after hospital discharge.	Numerator: Number of patients in the denominator for which follow-up included weight measurement (if able to stand) within 7 days of hospital discharge; Denominator: Number of homebound patients that returned home after hospitalization for heart failure.	Proportion	1. Fujita K, Moles RJ, Chen TF. Quality indicators for responsible use of medicines: a systematic review. BMJ open. 2018 Jul 1;8(7):e020437. // 2. Smith KL, Soriano TA, Boal J. Brief communication: National quality-of-care standards in home-based primary care. Ann Intern Med 2007;146:188–92.
391	16	Congestive heart failure (CHF) readmission rate	Outcome	Acute / Chronic	Treatment	Effective	K - Cardiovascular	Congestive heart failure readmission rate	Numerator: Number of patients (>=18 yo) with an unplanned hospital readmission to treat CHF within 30 days after discharge of an CHF hospitalization. Denominator: All heart faillure hospitalizations in adult patients (>=18 yo).	rate	1. Kringos, D. S., Boerma, W. G., Hutchinson, A., van der Zee, J., & Groenewegen, P. P. (2010). The breadth of primary care: a systematic literature review of its core dimensions. BMC Health Services Research, 10(1) // 2. Marshall M, Klazinga N, Leatherman S, Hardy C, Bergmann E, Pisco L, et al: OECD Health Care Quality Indicator Project. The expert panel on primary care prevention and health pro…
392	16	Drugs to be avoided	Process	Preventive	Treatment	Safe	K - Cardiovascular	Type I Antiarrhythmic Agents: IF a VE has heart failure and an LVEF of less than 40%, THEN he or she should not be treated with a type I antiarrhythmic agent unless an implantable cardioverter defibrillator is in place.	Numerator: Number of patients in the denominator treated with a type I antiarrhythmic agent unless an implantable cardioverter defibrillator is in place; Denominator: Number of patients >=65 years old with heart failure and an LVEF of less than 40%	%	1. Martirosyan L, Voorham J, Haaijer‐Ruskamp FM, Braspenning J, Wolffenbuttel BH, Denig P. A systematic literature review: prescribing indicators related to type 2 diabetes mellitus and cardiovascular risk management. Pharmacoepidemiology and drug safety. 2010 Apr;19(4):319-34. // 2. Higashi T, Shekelle PG, Adams JL, Kamberg CJ, Roth CP, Solomon DH, Reuben DB, Chiang L, MacLean CH, Chang JT, Youn…
393	16	Patient (VE) counseling after HF diagnosis/hospitalization	Process	Preventive	Treatment	Safe	K - Cardiovascular	Patient Counseling: IF a VE is newly diagnosed or hospitalized with heart failure, THEN patient counseling regarding medication use, dosage, intervals, side effects; low‐salt diet; exercise and physical activity; smoking cessation; weight monitoring; symptom management; avoiding or minimizing use of nonsteroidal antiinflammatory drugs; and prognosis and end‐of‐life concerns should be provided and…	Numerator: Number of patients in the denominator with a record of counseling regarding medication use, dosage, intervals, side effects; low‐salt diet; exercise and physical activity; smoking cessation; weight monitoring; symptom management; avoiding or minimizing use of nonsteroidal antiinflammatory drugs; prognosis and end‐of‐life concerns; Denominator: Number of vulnerable elders newly diagnose…	Proportion	1. Martirosyan L, Voorham J, Haaijer‐Ruskamp FM, Braspenning J, Wolffenbuttel BH, Denig P. A systematic literature review: prescribing indicators related to type 2 diabetes mellitus and cardiovascular risk management. Pharmacoepidemiology and drug safety. 2010 Apr;19(4):319-34. // 2. Higashi T, Shekelle PG, Adams JL, Kamberg CJ, Roth CP, Solomon DH, Reuben DB, Chiang L, MacLean CH, Chang JT, Youn…
394	16	Medical history following HF diagnosis in homebound patients	Process	chronic	Screening and prevention	Effective	K - Cardiovascular	IF a homebound patient has newly diagnosed heart failure, THEN a history should be taken at the time of diagnosis or hospitalization to document the presence or absence of previous myocardial infarction; coronary artery disease; revascularization; current symptoms of chest pain or angina; history of hypertension, diabetes, hypercholesterolemia, valvular heart disease, or thyroid disease; smoking …	Numerator: Number of patients in the denominator whose history has been taken at the time of diagnosis or hospitalization to document the presence or absence of previous myocardial infarction; coronary artery disease; revascularization; current symptoms of chest pain or angina; history of hypertension, diabetes, hypercholesterolemia, valvular heart disease, or thyroid disease; smoking status; cur…	Proportion	1. Fujita K, Moles RJ, Chen TF. Quality indicators for responsible use of medicines: a systematic review. BMJ open. 2018 Jul 1;8(7):e020437. // 2. Smith KL, Soriano TA, Boal J. Brief communication: National quality-of-care standards in home-based primary care. Ann Intern Med 2007;146:188–92.
395	16	Physical examination following HF diagnosis in homebound patients	Process	Chronic	Follow up and continuity	Patient-centered	K - Cardiovascular	IF a homebound patient has newly diagnosed heart failure, THEN the following physical examination findings should be documented at presentation: body weight (if able to stand); blood pressure; heart rate; and results of lung, cardiac, and abdominal or lower-extremity examination.	Numerator: Number of patients in the denominator for which the following physical examination findings were documented: body weight (if able to stand); blood pressure; heart rate; and results of lung, cardiac, and abdominal or lower-extremity examination.; Denominator: Number of homebound patients newly diagnosed with heart failure.	Proportion	1. Fujita K, Moles RJ, Chen TF. Quality indicators for responsible use of medicines: a systematic review. BMJ open. 2018 Jul 1;8(7):e020437. // 2. Smith KL, Soriano TA, Boal J. Brief communication: National quality-of-care standards in home-based primary care. Ann Intern Med 2007;146:188–92.
396	16	Diagnostic testing following a diagnosis of HF in homebound patients	Process	Chronic	Diagnosis	Effective	K - Cardiovascular	IF a homebound patient has newly diagnosed heart failure, THEN the following studies should be recommended and completed within 1 month of diagnosis in patients with heart failure (unless the tests were performed within the previous 3 months): chest radiography; electrocardiography; complete blood count; and measurement of serum sodium and potassium, serum creatinine, and thyroid-stimulating horm…	Numerator: Number of patients in the denominator for which the following studies are recommended and completed within 1 month of diagnosis (unless the tests were performed in the previous 3 months): chest radiography; electrocardiography; complete blood count; and measurement of serum sodium and potassium, serum creatinine, and thyroid-stimulating hormone levels (in patients with atrial fibrillat…	Proportion	1. Fujita K, Moles RJ, Chen TF. Quality indicators for responsible use of medicines: a systematic review. BMJ open. 2018 Jul 1;8(7):e020437. // 2. Smith KL, Soriano TA, Boal J. Brief communication: National quality-of-care standards in home-based primary care. Ann Intern Med 2007;146:188–92.
397	16	Patient education following a diagnosis of HF in homebound patients	Process	Chronic	Treatment	Effective	K - Cardiovascular	IF a homebound patient has newly diagnosed heart failure, THEN education about disease management should be provided and documented.	Numerator: Number of patients in the denominator for which education about disease management was provided and documented; Denominator: Number of homebound patients with a newly diagnosed heart failure.	Proportion	1. Fujita K, Moles RJ, Chen TF. Quality indicators for responsible use of medicines: a systematic review. BMJ open. 2018 Jul 1;8(7):e020437. // 2. Smith KL, Soriano TA, Boal J. Brief communication: National quality-of-care standards in home-based primary care. Ann Intern Med 2007;146:188–92.
398	16	Evaluation of ejection fraction 1 month after diagnosis of HF in homebound patients	Process	Chronic	Follow up and continuity	Effective	K - Cardiovascular	IF a homebound patient has newly diagnosed heart failure, THEN evaluation of left ventricular ejection fraction within 1 month should be recommended.	Numerator: Number of patients in the denominator who were recommended evaluation of left ventricular ejection fraction within 1 month; Denominator: Number of homebound patients with a newly diagnosed heart failure.	Proportion	1. Fujita K, Moles RJ, Chen TF. Quality indicators for responsible use of medicines: a systematic review. BMJ open. 2018 Jul 1;8(7):e020437. // 2. Smith KL, Soriano TA, Boal J. Brief communication: National quality-of-care standards in home-based primary care. Ann Intern Med 2007;146:188–92.
399	16	Digoxin monitoring in vulnerable elders with HF	Process	Preventive	Treatment	Safe	K - Cardiovascular	Digoxin Monitoring: IF a VE with heart failure is taking digoxin and has signs of toxicity, THEN a digoxin level should be checked or digoxin discontinued within 1 week	Numerator: Number of patients in the denominator that have digoxin level checked or digoxin discontinuation within1 week; Denominator: Number of vulnerable elders with heart failure, who take digoxin and have signs of toxicity.	Proportion	1. Martirosyan L, Voorham J, Haaijer‐Ruskamp FM, Braspenning J, Wolffenbuttel BH, Denig P. A systematic literature review: prescribing indicators related to type 2 diabetes mellitus and cardiovascular risk management. Pharmacoepidemiology and drug safety. 2010 Apr;19(4):319-34. // 2. Higashi T, Shekelle PG, Adams JL, Kamberg CJ, Roth CP, Solomon DH, Reuben DB, Chiang L, MacLean CH, Chang JT, Youn…
400	16	Prescription of high dose digoxin for patients with HF in sinus rhythm	Process	Chronic	Treatment	Safe	K - Cardiovascular	Prescription of digoxin at a dose higher than 125 mg daily for a patient with heart failure who is in sinus rhythm	Numerator: Number of patients in the denominator prescribed with digoxin at a daily dose > 125 mg; Denominator: Number of patients with heart failure who are in sinus rhythm	Proportion	Spencer, R., Bell, B., Avery, A. J., Gookey, G., & Campbell, S. M. (2014). Identification of an updated set of prescribing-safety indicators for GPs. British Journal of General Practice, 64(621), e181–e190.
401	16	Potentially preventable hospitalisation clinical indicator of congestive heart failure and / or heart block	Outcome	Acute / Preventive	Treatment	Effective	K - Cardiovascular	History of CHF with heart block or advanced bradycardia (in 2 years prior to admission) AND use of digoxin (in 6 months prior to admission)	Numerator: Number of patients in the denominator using digoxin (in 6 months prior to admission); Denominator: Number of patients hospitalized due to CHF and/or heart block, with history of CHF with heart block or advance bradycardia (in 2 years prior to admission)	Proportion	1. Caughey, G. E., Kalisch Ellett, L. M., & Wong, T. Y. (2014). Development of evidence-based Australian medication-related indicators of potentially preventable hospitalisations: a modified RAND appropriateness method. BMJ Open, 4(4), e004625. // 2. Howard R, Avery A, Slavenburg S, et al. Which drugs cause preventable admissions to hospital? A systematic review. Br J Clin Pharmacol 2007;63:136–4…
402	16	Digoxin and amiodarone-related morbidity	Process	Chronic	Treatment	Safe	K - Cardiovascular	Outcome: Anorexia or nausea and vomiting or diarrhoea or visual disturbances or fatigue or drowsiness or confusion or arrhythmias or delirium or hallucinations. Pattern of care: Addition of amiodarone to the treatment of a patient already prescribed digoxin without reducing the digoxin dosage by initially one third to one half and subsequent monitoring of the digoxin level.	Numerator: Number of patients in the denominator reporting having anorexia or nausea and vomiting or diarrhoea or visual disturbances or fatigue or drowsiness or confusion or arrhythmias or delirium or hallucinations.; Denominator: Number of patients prescribed amiodarone that had already been prescribed digoxin without reducing the digoxin dosage by initially one third to one half and subsequent…	Proportion	1. Fujita, K., Moles, R. J., & Chen, T. F. (2018). Quality indicators for responsible use of medicines: a systematic review. BMJ Open, 8(7), e020437. // 2. 141. Morris CJ, Cantrill JA. Preventing drug-related morbidity - the development of quality indicators. J Clin Pharm Ther 2003;28:295–306
403	16	Digoxin-related morbidity	Process	Chronic	Treatment	Safe	K - Cardiovascular	Outcome: Drowsiness or confusion or arrhythmias or delirium or hallucinations. Pattern of care: Continued use of a previously established dose of digoxin without assessing the digoxin level in a patient presenting with any of the following symptoms: anorexia, nausea and vomiting, diarrhoea, visual disturbances or fatigue.	Numerator: Number of patients in the denominator with drowsiness or confusion or arrhythmias or delirium or hallucinations.; Denominator: Number of patients presenting with any of the following symptoms: anorexia, nausea and vomiting, diarrhoea, visual disturbances or fatigue, to whom a previously established dose of digoxin was continued without assessing the digoxin level	Proportion	1. Fujita, K., Moles, R. J., & Chen, T. F. (2018). Quality indicators for responsible use of medicines: a systematic review. BMJ Open, 8(7), e020437. // 2. 141. Morris CJ, Cantrill JA. Preventing drug-related morbidity - the development of quality indicators. J Clin Pharm Ther 2003;28:295–323
404	16	Digoxin monitoring	Process	Chronic	Treatment	Effective	K - Cardiovascular	1: IF a homebound patient with heart failure is treated with digoxin, THEN the digoxin level should be checked within 1 week of initiation or dosing change. // 2: IF a homebound patient with heart failure is treated with digoxin, THEN the digoxin level should be checked within 1 week if signs of toxicity develop.	1: Numerator: Number of patients in the denominator whose digoxin level was checked within 1 week of initiation or dosing change; Denominator: Number of homebound patients with heart failure that initiated digoxin or changed dose // 2: Numerator: Number of patients in the denominator whose digoxin level was checked within 1 week if signs of toxicity develop; Denominator: Number of homebound patie…	Proportion	1. Fujita K, Moles RJ, Chen TF. Quality indicators for responsible use of medicines: a systematic review. BMJ open. 2018 Jul 1;8(7):e020437. // 2. Smith KL, Soriano TA, Boal J. Brief communication: National quality-of-care standards in home-based primary care. Ann Intern Med 2007;146:188–92.
405	16	Potentially preventable hospitalisation clinical indicator of Arrhythmia	Outcome	Acute / Preventive	Treatment	Effective	K - Cardiovascular	1. Concurrent use of calcitriol with digoxin, 2. Calcium concentration not monitored in the previous 3 months	Numerator: Number of patients in the denominator who use calcitriol with digoxin and whose calcium concentration has not been monitored in the previous 3 months; Denominator: Number of patients hospitalized with arrythmia	Proportion	1. Caughey, G. E., Kalisch Ellett, L. M., & Wong, T. Y. (2014). Development of evidence-based Australian medication-related indicators of potentially preventable hospitalisations: a modified RAND appropriateness method. BMJ Open, 4(4), e004625. // 2. Howard R, Avery A, Slavenburg S, et al. Which drugs cause preventable admissions to hospital? A systematic review. Br J Clin Pharmacol 2007;63:136–4…
406	16	Use of high dose digoxin in patients with renal impairment	Process	Chronic	Treatment	Safe	K - Cardiovascular / U - Urological	Prescription of digoxin at a dose >125 mg daily in a patient with renal impairment (for example, chronic kidney disease 3 or worse)	Numerator: Number of patients in the denominator precribed with digoxin at a dose >125 mg daily; Denominator: Number of patients with renal impairment (for example, chronic kidney disease 3 or worse)	Proportion	Spencer, R., Bell, B., Avery, A. J., Gookey, G., & Campbell, S. M. (2014). Identification of an updated set of prescribing-safety indicators for GPs. British Journal of General Practice, 64(621), e181–e190.
407	16	Anticoagulation in patients with AF	Process	Preventive	Treatment	Safe	K - Cardiovascular	Appropriate anticoagulant/aspirin 300 mg prescription in atrial ﬁbrillation: Digoxin/amiodarone with warfarin or aspirin 300 mg in AF prescribing (Indicator reports result as a proportion of patients prescribed the key drug/drug group (nitrate, ß2 agonist, digoxin/amiodarone).)	Numerator: Number of patients in the denominator who use warfarin or aspirin 300 mg; Denominator: Number of AF patients prescribed with digoxin/amiodarone	Proportion	1. Martirosyan L, Voorham J, Haaijer‐Ruskamp FM, Braspenning J, Wolffenbuttel BH, Denig P. A systematic literature review: prescribing indicators related to type 2 diabetes mellitus and cardiovascular risk management. Pharmacoepidemiology and drug safety. 2010 Apr;19(4):319-34. // 2. Alice Oborne C, Hooper R, Swift CG, Jackson SH. Explicit, evidence‐based criteria to assess the quality of prescri…
408	16	Anticoagulation in homebound patients with AF	Process	chronic	Treatment	Effective	K - Cardiovascular	IF a homebound patient has atrial fibrillation for more than 48 hours and has any “high-risk” condition/feature (impaired left ventricular function; female older than 75 years of age; hypertension or systolic blood pressure greater than 160 mm Hg; or prior ischemic stroke, transient ischemic attack, or systemic embolism), THEN he or she should be offered oral anticoagulant therapy — or antiplatel…	Numerator: Number of patients in the denominator that were offered oral anticoagulant therapy or antiplatelet therapy if the medical record documents a reason not to give anticoagulant therapy; Denominator: Number of homebound patients that have atrial fibrillation for more than 48 hours and have any “high-risk” condition/feature (impaired left ventricular function; female older than 75 years of …	Proportion	1. Fujita K, Moles RJ, Chen TF. Quality indicators for responsible use of medicines: a systematic review. BMJ open. 2018 Jul 1;8(7):e020437. // 2. Smith KL, Soriano TA, Boal J. Brief communication: National quality-of-care standards in home-based primary care. Ann Intern Med 2007;146:188–92.
409	16	Anticoagulation in older patients with AF or stroke	Process	Chronic	Treatment	Effective	K - Cardiovascular	IF a person aged 65 or older has atrial fibrillation > 48-hour duration and has any "high risk" condition/feature: - impaired left ventricle function- female gender - hypertension or systolic blood pressure > 160 mmHg - prior ischaemic stroke, transient ischaemic attack, or systemic embolism, THEN he or she should be offered oral anticoagulation therapy, or antiplatelet therapy.	Numerator: Number of patients in the denominator that were offered oral anticoagulation therapy, or antiplatelet therapy; Denominator: Number of patients aged 65 or older with atrial fibrillation > 48-hour duration and that have any "high risk" condition: - impaired left ventricle function- female gender - hypertension or systolic blood pressure > 160 mmHg - prior ischaemic stroke, transient isch…	Proportion	1. Fujita K, Moles RJ, Chen TF. Quality indicators for responsible use of medicines: a systematic review. BMJ open. 2018 Jul 1;8(7):e020437. // 2. Steel N, Melzer D, Shekelle PG, et al. Developing quality indicators for older adults: transfer from the USA to the UK is feasible. Qual Saf Health Care 2004;13:260–4.
410	16	Monitoring warfarin therapy	Process	Chronic	Treatment	Effective	K - Cardiovascular	IF a homebound patient is taking warfarin for atrial fibrillation, THEN an INR should be checked within 4 days of the first dose and at least every 6 weeks.	Numerator: Number of patients in the denominator whose INR was checked within 4 days of the first dose and at least every 6 weeks; Denominator: Number of homebound patients taking warfarin for atrial fibrillation.	Proportion	1. Fujita K, Moles RJ, Chen TF. Quality indicators for responsible use of medicines: a systematic review. BMJ open. 2018 Jul 1;8(7):e020437. // 2. Smith KL, Soriano TA, Boal J. Brief communication: National quality-of-care standards in home-based primary care. Ann Intern Med 2007;146:188–92.
411	16	Stroke risk assessment in AF patients	Outcome	All	Screening and prevention	Patient-centered	K - Cardiovascular	The percentage of patients with atrial fibrillation in whom stroke risk has been assessed using the CHA2DS2-VASc score risk stratification scoring system in the preceding 12 months (excluding those patients with a previous CHADS2 or CHA2DS2-VASc score of 2 or more)	Numerator: Number of patients in the denominator for whom stroke risk has been assessed using the CHA2DS2-VASc score risk stratification scoring system in the preceding 12 months (excluding those patients with a previous CHADS2 or CHA2DS2-VASc score of 2 or more); Denominator: Number of patients with atrial fibrillation.	Proportion	1. Fujita K, Moles RJ, Chen TF. Quality indicators for responsible use of medicines: a systematic review. BMJ open. 2018 Jul 1;8(7):e020437. // 2. The NICE menu of general practice and clinical commissioning group indicators: The National Institute for Health and Care Excellence. 2016 https://www.nice.org.uk/Media/Default/Standards-and-indicators/indicator-menu-update-aug-16.pdf.
412	16	Anticoagulant therapy in those with atrial fibrillation and high risk of stroke	Process	Chronic	Treatment	Effective	K - Cardiovascular	Patients using anticoagulant therapy (in those with atrial fibrillation and high risk of stroke)	Numerator: Number of patients in the denominator who were prescribed oral anticoagulants in the preceding 6 months; Denominator: Number of patients with atrial fibrillation with a record of a CHA2DS2-VASc score of 2 or more	Proportion	Forbes, L. J., Marchand, C., Doran, T., & Peckham, S. (2017). The role of the Quality and Outcomes Framework in the care of long-term conditions: a systematic review. British Journal of General Practice, 67(664), e775–e784.
413	16	Stroke on patients with AF who are on anticoagulation	Process	Acute	Treatment	Effective	K - Cardiovascular	Proportion of patients with atrial fibrillation on anticoagulation admitted to hospital for stroke	Numerator: Number of patients in the denominator admitted to hospital for stroke; Denominator: Number of patients with atrial fibrillation on anticoagulation.	Proportion	1. Fujita K, Moles RJ, Chen TF. Quality indicators for responsible use of medicines: a systematic review. BMJ open. 2018 Jul 1;8(7):e020437. // 2. The NICE menu of general practice and clinical commissioning group indicators: The National Institute for Health and Care Excellence. 2016 https://www.nice.org.uk/Media/Default/Standards-and-indicators/indicator-menu-update-aug-16.pdf.
414	17	Stroke prophylaxis on patients with a previous stroke	Process	Acute	Treatment	Effective	K - Cardiovascular	IF a person aged 65 or older has had a previous stroke, THEN the patient should be offered appropriate stroke prophylaxis with antiplatelet agents or warfarin.	Numerator: Number of patients in the denominator that were offered appropriate stroke prophylaxis with antiplatelet agents or warfarin; Denominator: Number of patients aged 65 or older that had a previous stroke.	Proportion	1. Fujita K, Moles RJ, Chen TF. Quality indicators for responsible use of medicines: a systematic review. BMJ open. 2018 Jul 1;8(7):e020437. // 2. Steel N, Melzer D, Shekelle PG, et al. Developing quality indicators for older adults: transfer from the USA to the UK is feasible. Qual Saf Health Care 2004;13:260–4.
415	17	Dementia: Stroke prophylaxis	Process	Chronic	Screening and prevention	Patient-centered	K - Cardiovascular / P - Psychological	IF a homebound patient with dementia has cerebrovascular disease, THEN he or she should be offered appropriate prophylaxis against stroke unless contraindicated.	Numerator: Number of patients in the denominator that received appropriate prophylaxis against stroke unless contraindicated. Denominator: Number of homebound patients with dementia that have a cerebrovascular disease.	Proportion	1. Fujita K, Moles RJ, Chen TF. Quality indicators for responsible use of medicines: a systematic review. BMJ open. 2018 Jul 1;8(7):e020437. // 2. Smith KL, Soriano TA, Boal J. Brief communication: National quality-of-care standards in home-based primary care. Ann Intern Med 2007;146:188–92.
416	17	Cerebrovascular Disease: Antiplatelet or anticoagulant therapy usage	Process	Chronic	Treatment	Effective	K - Cardiovascular	The proportion of patients with a non haemorrhagic stroke or history of TIA, who have a record of usage of an anti-platelet or anti-coagulant in the previous year	Numerator: Number of patients in the denominator who have a record of antiplatelet or anticoagulant therapy (including over-the-counter salicylate) usage in the previous year; Denominator: Number of patients with a diagnosis of cerebrovascular disease (who had a computer record of a TIA or non-hemorrhagic stroke)	Proportion	Boeckxstaens, P., Smedt, D. D., Maeseneer, J. D., Annemans, L., & Willems, S. (2011). The equity dimension in evaluations of the quality and outcomes framework: A systematic review. BMC Health Services Research, 11(1). // Simpson CRH, Philip C, Lefevre Karen, Williams David: Effect of the UK Incentive-Based contract on the management of patients with stroke in primary care. Stroke 2006, 27:2345-2…
417	17	Antiplatelet therapy for acute stroke in homebound patients	Process	Acute	Treatment	Effective	K - Cardiovascular	IF a homebound patient is diagnosed with acute atherothrombotic ischemic stroke or with a transient ischemic attack, THEN antiplatelet treatment should be offered within 48 hours after the stroke or transient ischemic attack, unless the patient is already receiving anticoagulant treatment.	Numerator: Number of patients in the denominator that were offered antiplatelet treatment within 48 hours after diagnosis, unless the patient is already receiving anticoagulant treatment; Denominator: Number of homebound patients diagnosed with acute atherothrombotic ischemic stroke or with a transient ischemic attack.	Proportion	1. Fujita K, Moles RJ, Chen TF. Quality indicators for responsible use of medicines: a systematic review. BMJ open. 2018 Jul 1;8(7):e020437. // 2. Smith KL, Soriano TA, Boal J. Brief communication: National quality-of-care standards in home-based primary care. Ann Intern Med 2007;146:188–92.
418	17	Potentially preventable hospitalisation clinical indicator of Ischaemic stroke	Outcome	Acute / Preventive	Treatment	Effective	K - Cardiovascular	History of chronic AF or ischaemic stroke (in 2 years prior to admission) and no use of warfarin or aspirin (in 3 months prior to admission)	Numerator: Number of patients in the denominator with no use of warfarin or aspirin (in 3 months prior to admission); Denominator: Number of patients hospitalized due to ischaemic stroke and with history of atrial fibrillation or ischaemic stroke (in 2 years prior to admission)	Proportion	1. Caughey, G. E., Kalisch Ellett, L. M., & Wong, T. Y. (2014). Development of evidence-based Australian medication-related indicators of potentially preventable hospitalisations: a modified RAND appropriateness method. BMJ Open, 4(4), e004625. // 2. Howard R, Avery A, Slavenburg S, et al. Which drugs cause preventable admissions to hospital? A systematic review. Br J Clin Pharmacol 2007;63:136–4…
419	17	Proportion of patients with non-haemorrhagic stroke or transient ischaemic attack taking antiplatelet agent, or anticoagulant	Process	Chronic	Treatment	Effective	K - Cardiovascular	The proportion of patients with a non-haemorrhagic stroke, or a history of TIA, who have a record in the preceding 12 months that an anti-platelet agent, or an anti-coagulant is being taken	Numerator: Number of patients in the denominator who had a prescription for any of the following in the preceding 12 months: • Salicylates. • Oral anticoagulants. • Clopidogrel. • OTC salicylates. • Dipyridamole. Denominator: Number of patients with non-haemorrhagic stroke or trasient ischemic attack	Proportion	Long-term anti-platelet therapy reduces the risk of serious vascular events following a stroke by about a quarter. It is advised that anti-platelet therapy is prescribed for the secondary prevention of recurrent stroke and other vascular events in patients who have sustained an ischaemic cerebrovascular event.
420	17	Stroke and Atrial Fibrillation: admission to rehabilitative or specialized stroke unit	Process	Acute	Treatment	Effective	K - Cardiovascular	IF a person aged 65 or older is admitted to the hospital with a diagnosis of acute ischaemic or haemorrhagic stroke, THEN he or she should be admitted to a specialized acute or combined acute and rehabilitative stroke unit, or transferred to a specialized stroke unit if such a unit is available in the hospital.	Numerator: Number of patients in the denominator that were admitted to a specialized acute or combined acute and rehabilitative stroke unit, or transferred to a specialized stroke unit if such a unit is available in the hospital; Denominator: Number of patients aged 65 or older that were admitted to the hospital with a diagnosis of acute ischaemic or haemorrhagic stroke.	Proportion	1. Fujita K, Moles RJ, Chen TF. Quality indicators for responsible use of medicines: a systematic review. BMJ open. 2018 Jul 1;8(7):e020437. // 2. Steel N, Melzer D, Shekelle PG, et al. Developing quality indicators for older adults: transfer from the USA to the UK is feasible. Qual Saf Health Care 2004;13:260–4.
421	17	Stroke and atrial fibrillation: Rehabiliation offer	Process	Acute	Follow up and continuity	Effective	K - Cardiovascular	IF a homebound patient has had a stroke with resultant functional disability and meets standard criteria for rehabilitation potential, THEN the patient should be offered formal rehabilitation.	Numerator: Number of patients in the denominator that were offered formal rehabilitation; Denominator: Number of homebound patients that have had a stroke with resultant functional disability and meet standard criteria for rehabilitation potential.	Proportion	1. Fujita K, Moles RJ, Chen TF. Quality indicators for responsible use of medicines: a systematic review. BMJ open. 2018 Jul 1;8(7):e020437. // 2. Smith KL, Soriano TA, Boal J. Brief communication: National quality-of-care standards in home-based primary care. Ann Intern Med 2007;146:188–92.
422	17	Stroke and atrial fibrillation: hospitalization of homebound patients with no directive proscribing hospitalization	Process	Acute	Treatment	Effective	K - Cardiovascular	IF a homebound patient is suspected of having a stroke and there is no do-not-hospitalize order or advance directive proscribing transfer to the hospital, THEN the patient should be transferred to a hospital or the chart should document why transfer is not indicated.	Numerator: Number of patients in the denominator that were transferred to a hospital or the clinical chart documents why transfer was not indicated; Denominator: Number of homebound patients suspected of having a stroke with no do-not-hospitalize order or advance directive proscribing transfer to the hospital.	Proportion	1. Fujita K, Moles RJ, Chen TF. Quality indicators for responsible use of medicines: a systematic review. BMJ open. 2018 Jul 1;8(7):e020437. // 2. Smith KL, Soriano TA, Boal J. Brief communication: National quality-of-care standards in home-based primary care. Ann Intern Med 2007;146:188–92.
423	17	Stroke and ischaemic attack: Referral for further investigation	Process	Acute	Follow up and continuity	Effective	K - Cardiovascular	The percentage of patients with a stroke or TIA in the last 2 years who have a record of a referral for further investigation between 3 months before or 1 month after the date of the latest recorded stroke or TIA	Numerator: Number of patients in the denominator who have a record of a referral for further investigation between 3 months before or 1 month after the date of the latest recorded stroke or TIA; Denominator: Number of patients with a stroke or TIA in the last 2 years.	Proportion	1. Fujita K, Moles RJ, Chen TF. Quality indicators for responsible use of medicines: a systematic review. BMJ open. 2018 Jul 1;8(7):e020437. // 2. The NICE menu of general practice and clinical commissioning group indicators: The National Institute for Health and Care Excellence. 2016 https://www.nice.org.uk/Media/Default/Standards-and-indicators/indicator-menu-update-aug-16.pdf.
424	17	Stroke and Atrial Fibrillation: antihypertensive medication	Process	Chronic	Treatment	Effective	K - Cardiovascular	IF a person aged 65 or older has had a previous stroke, THEN the patient should be offered antihypertensive medication.	Numerator: Number of patients in the denominator that were offered antihypertensive medication; Denominator: Number of patients aged 65 or older that had a previous stroke.	Proportion	1. Fujita K, Moles RJ, Chen TF. Quality indicators for responsible use of medicines: a systematic review. BMJ open. 2018 Jul 1;8(7):e020437. // 2. Steel N, Melzer D, Shekelle PG, et al. Developing quality indicators for older adults: transfer from the USA to the UK is feasible. Qual Saf Health Care 2004;13:260–4.
425	17	Stroke and ischaemic attack: blood pressure controlled in patients with a history of stroke or TIA	Process	chronic	Follow up and continuity	Effective	K - Cardiovascular	The percentage of patients aged 79 or under with a history of stroke or TIA in whom the last blood pressure reading (measured in the preceding 12 months) is 140/90 mmHg or less	Numerator: Number of patients in the denominator in whom the last blood pressure reading (measured in the preceding 12 months) was 140/90 mmHg or less; Denominator: Number of patients aged 79 or under with stroke or TIA.	Proportion	1. Fujita K, Moles RJ, Chen TF. Quality indicators for responsible use of medicines: a systematic review. BMJ open. 2018 Jul 1;8(7):e020437. // 2. The NICE menu of general practice and clinical commissioning group indicators: The National Institute for Health and Care Excellence. 2016 https://www.nice.org.uk/Media/Default/Standards-and-indicators/indicator-menu-update-aug-16.pdf.
426	17	Cerebrovascular Disease: Blood pressure controlled	Process	Chronic	Screening and prevention	Effective	K - Cardiovascular	Cerebrovascular Disease: Blood pressure controlled	Numerator: Number of patients in the denominator who have a record of blood pressure <= 150/90 mmHg in the preceding 12 months; Denominator: Number of patients with confirmed diagnosis of cerebrovascular disease (computer record of a TIA or hemorrhagic/non-hemorrhagic stroke)	Proportion	Boeckxstaens, P., Smedt, D. D., Maeseneer, J. D., Annemans, L., & Willems, S. (2011). The equity dimension in evaluations of the quality and outcomes framework: A systematic review. BMC Health Services Research, 11(1). // Simpson CRH, Philip C, Lefevre Karen, Williams David: Effect of the UK Incentive-Based contract on the management of patients with stroke in primary care. Stroke 2006, 27:2345-2…
427	17	Cerebrovascular Disease: Body mass index record	Process	Chronic	Screening and prevention	Safe	K - Cardiovascular	Cerebrovascular Disease: Body mass index	Numerator: Number of patients in the denominator who have a record of BMI in the previous year; Denominator: Number of patients with a confirmed diagnosis of cerebrovascular disease who had a computer record of a TIA or hemorrhagic/non-hemorrhagic stroke	Proportion	Boeckxstaens, P., Smedt, D. D., Maeseneer, J. D., Annemans, L., & Willems, S. (2011). The equity dimension in evaluations of the quality and outcomes framework: A systematic review. BMC Health Services Research, 11(1). // Simpson CRH, Philip C, Lefevre Karen, Williams David: Effect of the UK Incentive-Based contract on the management of patients with stroke in primary care. Stroke 2006, 27:2345-2…
428	17	Stroke and atrial fibrillation: Statin use	Process	Acute	Treatment	Effective	K - Cardiovascular	IF a homebound patient younger than 70 years of age has sustained a thrombotic stroke or transient ischemic attack and if two lipid measurements at least 2 weeks apart confirm an LDL choleserol level >130 mg/dL and/or total cholesterol–HDL cholesterol ratio >4, THEN the patient should be offered treatment.	Numerator: Number of patients in the denominator that were offered treatment; Denominator: Number of homebound patients younger than 70 years of age that have sustained a thrombotic stroke or transient ischemic attack and that two lipid measurements at least 2 weeks apart confirm an LDL choleserol level >130 mg/dL and/or total cholesterol–HDL cholesterol ratio >4.	Proportion	1. Fujita K, Moles RJ, Chen TF. Quality indicators for responsible use of medicines: a systematic review. BMJ open. 2018 Jul 1;8(7):e020437. // 2. Smith KL, Soriano TA, Boal J. Brief communication: National quality-of-care standards in home-based primary care. Ann Intern Med 2007;146:188–92.
429	17	Stroke and ischaemic attack: Cholesterol measurement	Outcome	Acute	Follow up and continuity	Effective	K - Cardiovascular	The percentage of patients with a stroke shown to be non haemorrhagic, or a history of TIA whose last measured total cholesterol (measured in the preceding 15 months) is 5mmol/l or less	Numerator: Number of patients in the denominator whose last measured total cholesterol (in the preceding 15 months) is 5mmol/l or less; Denominator: Number of patients with a stroke shown to be non haemorrhagic, or a history of TIA.	Proportion	1. Fujita K, Moles RJ, Chen TF. Quality indicators for responsible use of medicines: a systematic review. BMJ open. 2018 Jul 1;8(7):e020437. // 2. The NICE menu of general practice and clinical commissioning group indicators: The National Institute for Health and Care Excellence. 2016 https://www.nice.org.uk/Media/Default/Standards-and-indicators/indicator-menu-update-aug-16.pdf.
430	17	Percentage of patients with STIA referred for further investigation	Process	Chronic	Follow up and continuity	Effective	K - Cardiovascular	The percentage of patients with a stroke or TIA who have a record of a referral for further investigation between 3 months before or 1 month after the date of the latest recorded stroke or the first TIA	Numerator: Number of patients in the denominator who had an MRI/CT scan up to and including 31 days following their diagnosis; Denominator: Number of patients with stroke or trasient ischemic attack	Proportion	Specialist investigations are often only accessible by a referral to secondary care services, therefore this indicator reflects referral activity rather than confirmation by specific scanning investigations. Previously this indicator required that practices recorded a referral for further investigation after the last recorded stroke or TIA. From April 2014 this indicator was amended so that pract…
431	17	Stroke and atrial fibrillation: Stroke imaging before anticoagulation	Process	Acute	Treatment	Effective	K - Cardiovascular	IF a homebound patient has a presumed stroke, THEN CT or MRI of the head should be recommended and performed before initiation or continuation of thrombolytic treatment, anticoagulant therapy, or antiplatelet therapy.	Numerator: Number of patients in the denominator that have been recommended and performed a CT or MRI of the head before initiation or continuation of thrombolytic treatment, anticoagulant therapy, or antiplatelet therapy; Denominator: Number of homebound patients with a presumed stroke.	Proportion	1. Fujita K, Moles RJ, Chen TF. Quality indicators for responsible use of medicines: a systematic review. BMJ open. 2018 Jul 1;8(7):e020437. // 2. Smith KL, Soriano TA, Boal J. Brief communication: National quality-of-care standards in home-based primary care. Ann Intern Med 2007;146:188–92.
432	17	Stroke and atrial fibrillation: Carotid artery imaging	Process	Acute	Follow up and continuity	Safe	K - Cardiovascular	IF a male homebound patient has carotid artery symptoms and is diagnosed with transient ischemic attack or nondisabling stroke and the medical record does not document that the patient is not a candidate for carotid surgery, THEN a carotid artery imaging study should be offered and performed within 4 weeks.	Numerator: Number of patients in the denominator that have been offered and performed a carotid artery imaging study within 4 weeks; Denominator: Number of homebound patients that had carotid artery symptoms and were diagnosed with transient ischemic attack or nondisabling stroke and the medical record did not document that the patient was not a candidate for carotid surgery.	Proportion	1. Fujita K, Moles RJ, Chen TF. Quality indicators for responsible use of medicines: a systematic review. BMJ open. 2018 Jul 1;8(7):e020437. // 2. Smith KL, Soriano TA, Boal J. Brief communication: National quality-of-care standards in home-based primary care. Ann Intern Med 2007;146:188–92.
433	17	Cerebrovascular Disease: Smoking status recorded	Process	Chronic	Screening and prevention	Effective	K - Cardiovascular	Cerebrovascular Disease: Smoking status recorded	Numerator: Number of patients in the denominator with a record of smoking status; Denominator: Number of patients with cerebrovascular disease (who had a computer record of a TIA or hemorrhagic/non-hemorrhagic stroke)	Proportion	Boeckxstaens, P., Smedt, D. D., Maeseneer, J. D., Annemans, L., & Willems, S. (2011). The equity dimension in evaluations of the quality and outcomes framework: A systematic review. BMC Health Services Research, 11(1). // Simpson CRH, Philip C, Lefevre Karen, Williams David: Effect of the UK Incentive-Based contract on the management of patients with stroke in primary care. Stroke 2006, 27:2345-2…
434	17	Cerebrovascular Disease: Smoking status and Smokers given advice	Process	Chronic	Screening and prevention	Effective	K - Cardiovascular	Cerebrovascular Disease: Smoking status and Smokers given advice	Numerator: Number of patients in the denominator with a record of smoking cessation advice in the previous year; Denominator: Number of patients with cerebrovascular disease (who had a computer record of a TIA or hemorrhagic/non-hemorrhagic stroke)	Proportion	Boeckxstaens, P., Smedt, D. D., Maeseneer, J. D., Annemans, L., & Willems, S. (2011). The equity dimension in evaluations of the quality and outcomes framework: A systematic review. BMC Health Services Research, 11(1). // Simpson CRH, Philip C, Lefevre Karen, Williams David: Effect of the UK Incentive-Based contract on the management of patients with stroke in primary care. Stroke 2006, 27:2345-2…
435	17	Stroke and atrial fibrillation: Smoking statues and cessation advice to homebound patients	Process	Chronic	Follow up and continuity	Patient-centered	K - Cardiovascular	IF a homebound patient has a transient ischemic attack or stroke, THEN the medical record should document that smoking status was assessed and that smokers were counseled to stop smoking.	Numerator: Number of patients in the denominator with a medical record documenting that smoking status was assessed and that smokers were counseled to stop smoking; Denominator:Number of homebound patients with a diagnosis of transient ischemic attack or stroke.	Proportion	1. Fujita K, Moles RJ, Chen TF. Quality indicators for responsible use of medicines: a systematic review. BMJ open. 2018 Jul 1;8(7):e020437. // 2. Smith KL, Soriano TA, Boal J. Brief communication: National quality-of-care standards in home-based primary care. Ann Intern Med 2007;146:188–92.
436	17	Stroke and ischaemic attack: Psychological support following a hospitalization with stroke	Process	Acute	Follow up and continuity	Effective	K - Cardiovascular / P - Psychological	Proportion of people who receive psychological support for mood, behaviour or cognitive disturbance 6 months after an admission to hospital with a transient ischemic attack or stroke.	Numerator: Number of patients in the denominator who received psychological support for mood, behaviour or cognitive disturbance 6 months after a hospital admission due to stroke. Denominator: Number of patients with a confirmed diagnosis transient ischemic attack or stroke who were hospitalized due to the diagnosis	Proportion	1. Fujita K, Moles RJ, Chen TF. Quality indicators for responsible use of medicines: a systematic review. BMJ open. 2018 Jul 1;8(7):e020437. // 2. The NICE menu of general practice and clinical commissioning group indicators: The National Institute for Health and Care Excellence. 2016 https://www.nice.org.uk/Media/Default/Standards-and-indicators/indicator-menu-update-aug-16.pdf.
437	17	Stroke and ischaemic attack: Joint health and social care plan on discharge from hospital	Process	Acute	Follow up and continuity	Effective	K - Cardiovascular	Proportion of patients hospitalized with transient ischemic attack or stroke who receive joint health and social care plans on discharge from hospital	Numerator: Number of patients in the denominator who receive joint health and social care plans on discharge from hospital. Denominator: Number of patients hospitalized with a confirmed diagnosis of transient ischemic attack or stroke.	Proportion	1. Fujita K, Moles RJ, Chen TF. Quality indicators for responsible use of medicines: a systematic review. BMJ open. 2018 Jul 1;8(7):e020437. // 2. The NICE menu of general practice and clinical commissioning group indicators: The National Institute for Health and Care Excellence. 2016 https://www.nice.org.uk/Media/Default/Standards-and-indicators/indicator-menu-update-aug-16.pdf.
438	17	Stroke and ischaemic attack: clinical follow-up within 6 months of hospital discharge	Process	Acute	Follow up and continuity	Effective	K - Cardiovascular	Proportion of patients hospitalized with transient ischemic attack or stroke who are clinically reviewed within 6 months of being discharged from hospital	Numerator: Number of patients in the denominator who are clinically reviewed within 6 months of being discharged from hospital. Denominator: Number of patients hospitalized with a confirmed diagnosis of transient ischemic attack or stroke.	Proportion	1. Fujita K, Moles RJ, Chen TF. Quality indicators for responsible use of medicines: a systematic review. BMJ open. 2018 Jul 1;8(7):e020437. // 2. The NICE menu of general practice and clinical commissioning group indicators: The National Institute for Health and Care Excellence. 2016 https://www.nice.org.uk/Media/Default/Standards-and-indicators/indicator-menu-update-aug-16.pdf.
439	18	Potentially preventable hospitalisation clinical indicator of venous thromboembolism or stroke	Outcome	Acute / Preventive	Treatment	Effective	K - Cardiovascular	Proportion of patients with a history of coronary artery disease or VTE who use raloxifene	Numerator: Number of patients in the denominator who use raloxifene; Denominator: Number of patients hospitalized due to venous thrombolism or stroke with history or coronary artery disease or venous thromboembolism	Proportion	1. Caughey, G. E., Kalisch Ellett, L. M., & Wong, T. Y. (2014). Development of evidence-based Australian medication-related indicators of potentially preventable hospitalisations: a modified RAND appropriateness method. BMJ Open, 4(4), e004625. // 2. Howard R, Avery A, Slavenburg S, et al. Which drugs cause preventable admissions to hospital? A systematic review. Br J Clin Pharmacol 2007;63:136–4…
440	18	Venous thromboembolism	Outcome	Chronic	Treatment	Effective	K - Cardiovascular	Mortality rates directly associated with VTE	Numerator: Number of patients in the denominator who died; Denominator: Number of patients with VTE.	Proportion	1. Fujita K, Moles RJ, Chen TF. Quality indicators for responsible use of medicines: a systematic review. BMJ open. 2018 Jul 1;8(7):e020437. // 2. The NICE menu of general practice and clinical commissioning group indicators: The National Institute for Health and Care Excellence. 2016 https://www.nice.org.uk/Media/Default/Standards-and-indicators/indicator-menu-update-aug-16.pdf.
441	18	Coronary heart disease: Smoking status record	Process	Chronic	Screening and prevention	Effective	K - Cardiovascular	Coronary heart disease: Smoking status	Numerator: Number of patients in the denominator with a record of smoking status. Denominator: Number of patients with CHD	Proportion	Boeckxstaens, P., Smedt, D. D., Maeseneer, J. D., Annemans, L., & Willems, S. (2011). The equity dimension in evaluations of the quality and outcomes framework: A systematic review. BMC Health Services Research, 11(1). // Mc Govern MB Massoud, Taylor Michael, Williams David, Hannaford Philip, Lefevre Karen, Simpson Colin: The effect of the UK incentive based contract on the management of patients…
442	18	Coronary heart disease: Smokers given advice on cessation	Process	Chronic	Screening and prevention	Effective	K - Cardiovascular	Coronary heart disease: Smokers given advice on cessation	Numerator: Number of patients in the denominator with a record of smoking cessation advice in the previous year; Denominator: Number of patients with CHD	Proportion	Boeckxstaens, P., Smedt, D. D., Maeseneer, J. D., Annemans, L., & Willems, S. (2011). The equity dimension in evaluations of the quality and outcomes framework: A systematic review. BMC Health Services Research, 11(1). // Mc Govern MB Massoud, Taylor Michael, Williams David, Hannaford Philip, Lefevre Karen, Simpson Colin: The effect of the UK incentive based contract on the management of patients…
443	18	Coronary heart disease: Smokiers given advice on cessation	Process	All	Screening and prevention	Patient-centered	K - Cardiovascular	IF a homebound patient with coronary heart disease smokes, THEN he or she should be offered counseling for smoking cessation at every visit and have this offer documented in the medical record.	Numerator: Number of patients in the denominator that were offered counselling for smoking cessation; Denominator: Number of homebound patients with CHD that smoke.	Proportion	1. Fujita K, Moles RJ, Chen TF. Quality indicators for responsible use of medicines: a systematic review. BMJ open. 2018 Jul 1;8(7):e020437. // 2. Smith KL, Soriano TA, Boal J. Brief communication: National quality-of-care standards in home-based primary care. Ann Intern Med 2007;146:188–92.
444	18	Coronary heart disease: Older smokiers given advice on cessation	Process	All	Screening and prevention	Patient-centered	K - Cardiovascular	IF a person aged 65 or older with CHD smokes, THEN he or she should be offered counselling for smoking cessation.	Numerator: Number of patients in the denominator that were offered counselling for smoking cessation; Denominator: Number of patients aged 65 or older with established CHD that smoke.	Proportion	1. Fujita K, Moles RJ, Chen TF. Quality indicators for responsible use of medicines: a systematic review. BMJ open. 2018 Jul 1;8(7):e020437. // 2. Steel N, Melzer D, Shekelle PG, et al. Developing quality indicators for older adults: transfer from the USA to the UK is feasible. Qual Saf Health Care 2004;13:260–4.
445	18	Myocardial infarction patients: Record of cholesterol	Process	All	Follow up and continuity	Effective	K - Cardiovascular	Proportion of patients aged ≥ 35 with a prior myocardial infarction, with a record of cholesterol (general/total, HDL and LDL) at least once in the previous 15 months.	Numerator: Number of patients in the denominator with a record of their cholesterol (general/total and HDL) at least once in the last 15 months; Denominator: Number of patients aged ≥ 35 with a prior MI.	Proportion	1. Fujita K, Moles RJ, Chen TF. Quality indicators for responsible use of medicines: a systematic review. BMJ open. 2018 Jul 1;8(7):e020437. // 2. Petek D, Campbell S, Serec M, et al. Quality indicators of cardiovascular disease prevention for primary care in Slovenia. Zdravniski Vestnik 2012;81:687–98.
446	18	Patients at risk for coronary heart disease: Pharmacological treatment and dietary and lifestyle changes recorded on the chart	Process	All	Screening and prevention	Patient-centered	K - Cardiovascular	Percentage of patients with hyperlipidemia who are at high risk for coronary heart disease, with a record that pharmacological treatment was recommended immediately, concomitant with dietary and lifestyle changes. Note: Definitions of risk categories from Genest et al (38): high risk includes a 10-year risk of coronary heart disease of 20% or greater, or history of diabetes mellitus or any athero…	Numerator: Number of patients in the denominator with a record that pharmacological treatment was recommended immediately, concomitant with dietary and lifestyle changes.; Denominator: Number of patients with hyperlipidemia who are at high risk for coronary heart disease.	Proportion	1. Fujita K, Moles RJ, Chen TF. Quality indicators for responsible use of medicines: a systematic review. BMJ open. 2018 Jul 1;8(7):e020437. // 2. Burge FI, Bower K, Putnam W, Cox JL. Quality indicators for cardiovascular primary care. Canadian Journal of Cardiology. 2007 Apr 1;23(5):383-8.
447	18	Patients at risk for CHD: Target levels for low-density lipoprotein cholesterol (LDL-C) and total cholesterol to high-density lipoprotein cholesterol (HDL-C) ratios	Process	Preventive	Screening and prevention	Effective	K - Cardiovascular	Target levels for low-density lipoprotein cholesterol (LDL-C) and total cholesterol to high-density lipoprotein cholesterol (HDL-C) ratios, in patients at risk for CHD	1. Numerator: Number of patients in the denominator who are at high risk levels for cholesterol: LDL-C level < 2.5 mmol/L and total cholesterol to HDL-C ratio < 4.0; Denominator: Number of hyperlipidemia patients (who have been diagnosed for longer than 12 months) at risk for coronary heart disease. 2. Numerator: Number of patients in the denominator who are at medium risk levels for cholesterol:…	Proportion	1. Fujita K, Moles RJ, Chen TF. Quality indicators for responsible use of medicines: a systematic review. BMJ open. 2018 Jul 1;8(7):e020437. // 2. Burge FI, Bower K, Putnam W, Cox JL. Quality indicators for cardiovascular primary care. Canadian Journal of Cardiology. 2007 Apr 1;23(5):383-8.
448	18	Coronary heart disease: Cholesterol level evaluation for homebound patients	Process	Acute	Follow up and continuity	Effective	K - Cardiovascular	IF a homebound patient has established coronary heart disease and his or her cholesterol level is not known, THEN he or she should be offered a fasting cholesterol evaluation, including total, LDL, and HDL cholesterol levels.	Numerator: Number of patients in the denominator that were offered a fasting cholesterol evaluation, including total, LDL, and HDL cholesterol levels; Denominator:Number of homeboubd patients with coronary heart disease and with unknown cholesterol level.	Proportion	1. Fujita K, Moles RJ, Chen TF. Quality indicators for responsible use of medicines: a systematic review. BMJ open. 2018 Jul 1;8(7):e020437. // 2. Smith KL, Soriano TA, Boal J. Brief communication: National quality-of-care standards in home-based primary care. Ann Intern Med 2007;146:188–92.
449	18	Coronary heart disease: Cholesterol achievement	Process	Acute	Treatment	Effective	K - Cardiovascular	The proportion of patients with coronary heart disease whose last measured total cholesterol (measured in the preceding 12 months) is 5 mmol/l or less	Numerator: Number of patients in the denominator whose last measured total cholesterol (measured in the preceding 12 months) was 5 mmol/l or less; Denominator:Number of patients with coronary heart disease	Proportion	1. Fujita K, Moles RJ, Chen TF. Quality indicators for responsible use of medicines: a systematic review. BMJ open. 2018 Jul 1;8(7):e020437. // 2. The NICE menu of general practice and clinical commissioning group indicators: The National Institute for Health and Care Excellence. 2016 https://www.nice.org.uk/Media/Default/Standards-and-indicators/indicator-menu-update-aug-16.pdf.
450	18	Coronary heart disease: Intervention to lower cholesterol offered	Process	Acute	Follow up and continuity	Effective	K - Cardiovascular	IF a person aged 65 or older has established CHD and LDL cholesterol > 3 mmol/L, THEN he or she should be offered an intervention to lower cholesterol.	Numerator: Number of patients in the denominator that were offered an intervention to lower cholesterol; Denominator: Number of patients aged 65 or older with established CHD and LDL cholesterol > 3 mmol/L.	Proportion	1. Fujita K, Moles RJ, Chen TF. Quality indicators for responsible use of medicines: a systematic review. BMJ open. 2018 Jul 1;8(7):e020437. // 2. Steel N, Melzer D, Shekelle PG, et al. Developing quality indicators for older adults: transfer from the USA to the UK is feasible. Qual Saf Health Care 2004;13:260–4.
451	18	Coronary heart disease: blood pressure reading <= 150/90 mmHg	Process	Chronic	Treatment	Effective	K - Cardiovascular	The percentage of patients with coronary heart disease in whom the last blood pressure reading (measured in the preceding 12 months) is 150/90 mmHg or less	Numerator: Number of patients in the denominator in whom the last blood pressure reading (measured in the last 12 months) was 150/90 mmHg or less; Denominator: Number of patients with coronary heart disease	Proportion	1. Fujita K, Moles RJ, Chen TF. Quality indicators for responsible use of medicines: a systematic review. BMJ open. 2018 Jul 1;8(7):e020437. // 2. The NICE menu of general practice and clinical commissioning group indicators: The National Institute for Health and Care Excellence. 2016 https://www.nice.org.uk/Media/Default/Standards-and-indicators/indicator-menu-update-aug-16.pdf.
452	18	Coronary heart disease: blood pressure reading <= 140/90 mmHg	Process	Chronic	Treatment	Effective	K - Cardiovascular	The percentage of patients aged 79 or under with coronary heart disease in whom the last blood pressure reading (measured in the last 12 months) is 140/90 mmHg or less	Numerator: Number of patients in the denominator in whom the last blood pressure reading (measured in the last 12 months) was 140/90 mmHg or less; Denominator: Number of patients aged 79 or under with coronary heart disease.	Proportion	1. Fujita K, Moles RJ, Chen TF. Quality indicators for responsible use of medicines: a systematic review. BMJ open. 2018 Jul 1;8(7):e020437. // 2. The NICE menu of general practice and clinical commissioning group indicators: The National Institute for Health and Care Excellence. 2016 https://www.nice.org.uk/Media/Default/Standards-and-indicators/indicator-menu-update-aug-16.pdf.
453	18	Coronary heart disease: Use of antihypertensives	Process	Chronic	Treatment	Safe	K - Cardiovascular	Coronary heart disease: Use of antihypertensives	Numerator: Number of patients in the denominator using a antihypertensive; Denominator: Number of patients aged 18 and over with coronary heart disease	Proportion	Boeckxstaens, P., Smedt, D. D., Maeseneer, J. D., Annemans, L., & Willems, S. (2011). The equity dimension in evaluations of the quality and outcomes framework: A systematic review. BMC Health Services Research, 11(1). // Crawley D, Ng A, Mainous AG, Majeed A, Millett C: Impact of pay for performance on quality of chronic disease management by social class group in England. J R Soc Med 2009, 102(…
454	18	Coronary heart disease: Beta-Blocker therapy offered in homebound patients	Process	Acute	Treatment	Effective	K - Cardiovascular	Proportion of homebound patients that have had a myocardial infarction who were offered a beta-blocker.	Numerator: Number of patients in the denominator that were offered a beta-blocker; Denominator: Number of homebound patients that have had an acute myocardial infarction.	Proportion	1. Fujita K, Moles RJ, Chen TF. Quality indicators for responsible use of medicines: a systematic review. BMJ open. 2018 Jul 1;8(7):e020437. // 2. Smith KL, Soriano TA, Boal J. Brief communication: National quality-of-care standards in home-based primary care. Ann Intern Med 2007;146:188–92.
455	18	Preventing drug-related morbidity in CHD: A second MI	Process	Chronic	Treatment	Safe	K - Cardiovascular	Number of patients that, in the absence of any contraindication, have not been prescribed a beta-blocker for 2 to 3 years following MI, who had a second MI.	Numerator: Number of patients in the denominator that had a second MI; Denominator: Number of patients that, in the absence of any contraindication, have not been prescribed a beta-blocker for 2 to 3 years following MI.	Proportion	1. Fujita, K., Moles, R. J., & Chen, T. F. (2018). Quality indicators for responsible use of medicines: a systematic review. BMJ Open, 8(7), e020437. // 2. 141. Morris CJ, Cantrill JA. Preventing drug-related morbidity - the development of quality indicators. J Clin Pharm Ther 2003;28:295–329
456	18	Coronary heart disease: Beta-Blocker therapy offered	Process	Acute	Treatment	Effective	K - Cardiovascular	Proportion of patients who had a myocardial infarction with a record that a beta-blocker has been offered (unless a contraindication or side-effects is recorded).	Numerator: Number of patients in the denominator with a record that a beta-blocker has been offered.; Denominator: Number of patients who had a myocardial infarction.	Proportion	1. Fujita K, Moles RJ, Chen TF. Quality indicators for responsible use of medicines: a systematic review. BMJ open. 2018 Jul 1;8(7):e020437. // 2. Campbell SM, Ludt S, Lieshout JV, Boffin N, Wensing M, Petek D, Grol R, Roland MO. Quality indicators for the prevention and management of cardiovascular disease in primary care in nine European countries. European Journal of Cardiovascular Prevention …
457	18	Coronary heart disease: Beta-Blocker therapy offered to older patients	Process	Acute	Treatment	Effective	K - Cardiovascular	Proportion of patients aged 65 or older who have had a myocardial infarction, who were offered a beta-blocker.	Numerator: Number of patients in the denominator that were offered a beta-blocker; Denominator: Number of patients aged 65 or older that have had a myocardial infarction.	Proportion	1. Fujita K, Moles RJ, Chen TF. Quality indicators for responsible use of medicines: a systematic review. BMJ open. 2018 Jul 1;8(7):e020437. // 2. Steel N, Melzer D, Shekelle PG, et al. Developing quality indicators for older adults: transfer from the USA to the UK is feasible. Qual Saf Health Care 2004;13:260–4.
458	18	Ischemic heart disease: Early aspirin therapy	Process	Acute	Treatment	Effective	K - Cardiovascular	Proportion of homebound patients with symptoms of acute myocardial infarction or unstable angina, that were given aspirin therapy within 1 hour of presentation.	Numerator: Number of patients in the denominator that were given aspirin therapy within 1 hour of presentation; Denominator: Number of homebound patients with symptoms of acute myocardial infarction or unstable angina.	Proportion	1. Fujita K, Moles RJ, Chen TF. Quality indicators for responsible use of medicines: a systematic review. BMJ open. 2018 Jul 1;8(7):e020437. // 2. Smith KL, Soriano TA, Boal J. Brief communication: National quality-of-care standards in home-based primary care. Ann Intern Med 2007;146:188–92.
459	18	A second myocardial infarction in CHD patients who were not prescribed aspirin	Process	Chronic	Treatment	Safe	K - Cardiovascular	Proportion of patients with a history of MI that, in the absence of any contraindication, have not been prescribed aspirin, who had a second myocardial infarction (MI).	Numerator: Number of patients in the denominator that had a second MI; Denominator: Number of patients with a history of MI that, in the absence of any contraindication, have not been prescribed aspirin.	Proportion	1. Fujita, K., Moles, R. J., & Chen, T. F. (2018). Quality indicators for responsible use of medicines: a systematic review. BMJ Open, 8(7), e020437. // 2. 141. Morris CJ, Cantrill JA. Preventing drug-related morbidity - the development of quality indicators. J Clin Pharm Ther 2003;28:295–328
460	18	CHD: antiplatelet therapy offered to older patients with CHD	Process	Acute	Treatment	Effective	K - Cardiovascular	Proportion of patients aged 65 or older with CHD not on warfarin who were offered antiplatelet therapy.	Numerator: Number of patients in the denominator that were offered antiplatelet therapy; Denominator: Number of patients aged 65 or older with established CHD and that are not on warfarin.	Proportion	1. Fujita K, Moles RJ, Chen TF. Quality indicators for responsible use of medicines: a systematic review. BMJ open. 2018 Jul 1;8(7):e020437. // 2. Steel N, Melzer D, Shekelle PG, et al. Developing quality indicators for older adults: transfer from the USA to the UK is feasible. Qual Saf Health Care 2004;13:260–4.
461	18	CHD: antiplatelet therapy offered to homebound patients with CHD	Process	Acute	Treatment	Effective	K - Cardiovascular	Proportion of homebound patients with coronary heart disease not receiving warfarin who were offered antiplatelet therapy.	Numerator: Number of patients in the denominator that were offered antiplatelet therapy; Denominator: Number of homebound patients with coronary heart disease not receiving warfarine.	Proportion	1. Fujita K, Moles RJ, Chen TF. Quality indicators for responsible use of medicines: a systematic review. BMJ open. 2018 Jul 1;8(7):e020437. // 2. Smith KL, Soriano TA, Boal J. Brief communication: National quality-of-care standards in home-based primary care. Ann Intern Med 2007;146:188–92.
462	18	CHD therapy	Process	Chronic	Treatment	Effective	K - Cardiovascular	Proportion of patients with coronary heart disease with a record in the preceding 12 months that aspirin, an alternative anti-platelet therapy, or an anti-coagulant is being taken	Numerator:Number of patients in the denominator who meet any of the criteria below: • Salicylates prescribed in the last 12 months. • Oral anticoagulants prescribed in the last 12 months. • Clopidogrel prescribed in the last 12 months. • Over the counter (OTC) salicylates prescribed in the last 12 months.; Denominator: Number of patients with coronary heart disease	Proportion	Forbes, L. J., Marchand, C., Doran, T., & Peckham, S. (2017). The role of the Quality and Outcomes Framework in the care of long-term conditions: a systematic review. British Journal of General Practice, 67(664), e775–e784. // Both NICE and SIGN clinical guidelines recommend that aspirin (75 150 mg per day) is given routinely and continued for life in all patients with CHD unless there is a contr…
463	18	Potentially preventable hospitalisation clinical indicator of acute coronary syndrome	Outcome	Acute / Preventive	Treatment	Effective	K - Cardiovascular	1. History of MI (in 2 years prior to admission), 2. Not on aspirin, β-blocker, ACEI or ARB and statin (in 3 months prior to admission) // OR // 1. Patient has coronary artery stent (in 1 year prior to admission) 2. No use of aspirin or clopidogrel (in 12 months prior to admission)	Numerator: Number of patients in the denominator with history of MI (in 2 years prior to admission), and not on aspirin, β-blocker, ACEI or ARB and statin (in 3 months prior to admission); Denominator: Number of patients hospitalized due to an acute coronary syndrome with history of MI // Numerator: Number of patients in the denominator that with no use of aspirin or clopidogrel (in 12 months pri…	Proportion	1. Caughey, G. E., Kalisch Ellett, L. M., & Wong, T. Y. (2014). Development of evidence-based Australian medication-related indicators of potentially preventable hospitalisations: a modified RAND appropriateness method. BMJ Open, 4(4), e004625. // 2. Howard R, Avery A, Slavenburg S, et al. Which drugs cause preventable admissions to hospital? A systematic review. Br J Clin Pharmacol 2007;63:136–4…
464	19	Myocardial infarction in last 12 months: therapy with ACE-I, dual anti-platelet, beta-blocker and statin	Process	Acute	Treatment	Effective	K - Cardiovascular	Proportion of patients who had a myocardial infarction in the preceding 12 months who are currently being treated with ACE-I (or ARB if ACE-I intolerant), dual anti-platelet therapy, beta-blocker and a statin	Numerator: Number of patients in the denominator who are currently being treated with ACE-I (or ARB if ACE-I intolerant), dual anti-platelet therapy, beta-blocker and a statin; Denominator: Number of patients who had a myocardial infarction in the preceding 12 months.	Proportion	1. Fujita K, Moles RJ, Chen TF. Quality indicators for responsible use of medicines: a systematic review. BMJ open. 2018 Jul 1;8(7):e020437. // 2. The NICE menu of general practice and clinical commissioning group indicators: The National Institute for Health and Care Excellence. 2016 https://www.nice.org.uk/Media/Default/Standards-and-indicators/indicator-menu-update-aug-16.pdf.
465	19	Myocardial infarction more than 12 months ago: therapy with ACE-I, aspirin, beta-blocker and statin	Process	Acute	Follow up and continuity	Effective	K - Cardiovascular	Proportion of patients with a history of myocardial infarction (more than 12 months ago) who are currently being treated with an ACE-I (or ARB if ACE-I intolerant), aspirin (or anticoagulant drug therapy) and a statin and a beta-blocker for those patients with left ventricular systolic dysfunction	Numerator: Number of patients in the denominator who are currently being treated with an ACE-I (or ARB if ACE-I intolerant), aspirin (or anticoagulant drug therapy) and a statin and a beta-blocker; Denominator: Number of patients with a history of myocardial infarction (more than 12 months ago) and with left ventricular systolic dysfunction.	Proportion	1. Fujita K, Moles RJ, Chen TF. Quality indicators for responsible use of medicines: a systematic review. BMJ open. 2018 Jul 1;8(7):e020437. // 2. The NICE menu of general practice and clinical commissioning group indicators: The National Institute for Health and Care Excellence. 2016 https://www.nice.org.uk/Media/Default/Standards-and-indicators/indicator-menu-update-aug-16.pdf.
466	19	Coronary heart disease: referral for cardiac rehabilitation	Process	Acute	Follow up and continuity	Effective	K - Cardiovascular	Proportion of patients with coronary heart disease referred for cardiac rehabilitation	Numerator: Number of patients in the denominator that were referred for cardiac rehabilitation; Denominator:Number of patients with coronary heart disease.	Proportion	1. Fujita K, Moles RJ, Chen TF. Quality indicators for responsible use of medicines: a systematic review. BMJ open. 2018 Jul 1;8(7):e020437. // 2. The NICE menu of general practice and clinical commissioning group indicators: The National Institute for Health and Care Excellence. 2016 https://www.nice.org.uk/Media/Default/Standards-and-indicators/indicator-menu-update-aug-16.pdf.
467	19	Coronary heart disease: recording of frequency of angina attacks	Process	Acute	Follow up and continuity	Effective	K - Cardiovascular	Patients with coronary heart disease should have a recording of frequency/pattern of angina attacks in the last 15 months.	Numerator: Number of patients in the denominator with a recording of frequency/pattern of angina attacks in the last 15 months; Denominator: Number of patients with coronary heart disease.	Proportion	1. Fujita K, Moles RJ, Chen TF. Quality indicators for responsible use of medicines: a systematic review. BMJ open. 2018 Jul 1;8(7):e020437. // 2. Petek D, Campbell S, Serec M, et al. Quality indicators of cardiovascular disease prevention for primary care in Slovenia. Zdravniski Vestnik 2012;81:687–98.
468	19	Angina and coronary heart disease: new diagnosis and specialist referral	Process	Acute	Follow up and continuity	Effective	K - Cardiovascular	For patients with newly diagnosed angina, the percentage who are referred for specialist assessment	Numerator: Number of patients in the denominator who have been referred for specialist assessment; Denominator: Number of patients with newly diagnosed angina.	Proportion	1. Fujita K, Moles RJ, Chen TF. Quality indicators for responsible use of medicines: a systematic review. BMJ open. 2018 Jul 1;8(7):e020437. // 2. The NICE menu of general practice and clinical commissioning group indicators: The National Institute for Health and Care Excellence. 2016 https://www.nice.org.uk/Media/Default/Standards-and-indicators/indicator-menu-update-aug-16.pdf.
469	19	Coronary heart disease: Myocardial infarction transfer to the hospital in homebound patients	Process	Acute	Follow up and continuity	Effective	K - Cardiovascular	IF a homebound patient has an acute myocardial infarction by electrocardiography and does not have a do-not-hospitalize or do-not-resuscitate order, THEN he or she should be transferred to the hospital or the record should document why this is not indicated.	Numerator: Number of patients in the denominator that were transferred to the hospital or the record documented why this is not indicated; Denominator: Number of homebound patients that have an acute myocardial infarction and do not have a do-not-hospitalize or do-not-resuscitate order.	Proportion	1. Fujita K, Moles RJ, Chen TF. Quality indicators for responsible use of medicines: a systematic review. BMJ open. 2018 Jul 1;8(7):e020437. // 2. Smith KL, Soriano TA, Boal J. Brief communication: National quality-of-care standards in home-based primary care. Ann Intern Med 2007;146:188–92.
470	19	Lipid control in patients with coronary heart disease	Process	Chronic	Follow up and continuity	Effective	K - Cardiovascular / T - Endocrine/Metabolic and Nutritional	Lipid control in patients with coronary heart disease	Numerator: Number of patients in the denominator with lipid control. Denominator: Total number of patients with coronary heart disease.	Proportion	Olry de Labry Lima, A., García Mochón, L., & Bermúdez Tamayo, C. (2017). Identificación de indicadores de resultado en salud en atención primaria. Una revisión de revisiones sistemáticas. Revista de Calidad Asistencial, 32(5), 278–288.
471	19	Coronary heart disease: Use of lipid lowering drugs	Process	Chronic	Treatment	Safe	K - Cardiovascular	Proporiton of CHD patients aged 18 or over using lipid lowering drugs	Numerator: Number of patients in the denominator using lipid lowering drugs; Denominator: Number of patients aged 18 and over with a confirmed diagnosis of coronary heart disease.	Proportion	Boeckxstaens, P., Smedt, D. D., Maeseneer, J. D., Annemans, L., & Willems, S. (2011). The equity dimension in evaluations of the quality and outcomes framework: A systematic review. BMC Health Services Research, 11(1). // Crawley D, Ng A, Mainous AG, Majeed A, Millett C: Impact of pay for performance on quality of chronic disease management by social class group in England. J R Soc Med 2009, 102(…
472	19	Endocarditis prophylaxis given to older patients with heart disease or previous episode of edocarditis	Process	chronic	Screening and prevention	Effective	K - Cardiovascular	IF a person aged 65 or older has valvular or congenital heart disease, intracardiac valvular prosthesis, hypertrophic cardiomyopathy, mitral valve prolapse with regurgitation or previous episode of endocarditis and a high-risk procedure is planned, THEN endocarditis prophylaxis should be given.	Numerator: Number of patients in the denominator that were given endocarditis prophylaxis; Denominator: Number of patients aged 65 or older with valvular or congenital heart disease, intracardiac valvular prosthesis, hypertrophic cardiomyopathy, mitral valve prolapse with regurgitation or previous episode of endocarditis and that a high-risk procedure was planned.	Proportion	1. Fujita K, Moles RJ, Chen TF. Quality indicators for responsible use of medicines: a systematic review. BMJ open. 2018 Jul 1;8(7):e020437. // 2. Steel N, Melzer D, Shekelle PG, et al. Developing quality indicators for older adults: transfer from the USA to the UK is feasible. Qual Saf Health Care 2004;13:260–4.
473	19	Cardiac rehabilitation offered to older patients with MI	Process	Acute	Follow up and continuity	Effective	K - Cardiovascular	IF a person aged 65 or older has had a myocardial infarction or coronary bypass graft surgery, THEN he or she should be offered cardiac rehabilitation.	Numerator: Number of patients in the denominator that were offered cardiac rehabilitation; Denominator: Number of patients aged 65 or older that have had a myocardial infarction or coronary bypass graft surgery.	Proportion	1. Fujita K, Moles RJ, Chen TF. Quality indicators for responsible use of medicines: a systematic review. BMJ open. 2018 Jul 1;8(7):e020437. // 2. Steel N, Melzer D, Shekelle PG, et al. Developing quality indicators for older adults: transfer from the USA to the UK is feasible. Qual Saf Health Care 2004;13:260–4.
474	19	Therapy offered to patients with MI or coronary surgery	Process	Acute	Treatment	Effective	K - Cardiovascular	For all patients who have had a myocardial infarction or have had coronary artery bypass graft or percutaneous transluminal coronary angioplasty there should be a record that an ACE-I has been offered.	Numerator: Number of patients in the denominator with a record that an ACE-I has been offered; Denominator: Number of patients who have had a myocardial infarction or have had coronary artery bypass graft or percutaneous transluminal coronary angioplasty.	Proportion	1. Fujita K, Moles RJ, Chen TF. Quality indicators for responsible use of medicines: a systematic review. BMJ open. 2018 Jul 1;8(7):e020437. // 2. Petek D, Campbell S, Serec M, et al. Quality indicators of cardiovascular disease prevention for primary care in Slovenia. Zdravniski Vestnik 2012;81:687–98.
475	19	Cholesterol screening test after acute cardiovascular events	Process	Chronic	Screening and prevention	Effective	K - Cardiovascular / T - Endocrine/Metabolic and Nutritional	Proportion of patients ages 18 through 75 who in the the year before the measurement year, were discharged alive for acute myocardial infarction (AMI), coronary artery bypass graft (CABG), or percutaneous transluminal coronary angioplasty (PTCA), or who had a diagnosis of ischemic vascular disease (IVD) and who had low-density lipoprotein cholesterol (LDL-C) test performed any time during the mea…	Numerator: Number of patients in the denominator who had a LDL-C test performed. Denominator: Patients ages 18 through 75 who, in the year before the measurement year, were discharged alive for acute myocardial infarction (AMI), coronary artery bypass graft (CABG), or percutaneous transluminal coronary angioplasty (PTCA), or who had a diagnosis of ischemic vascular disease (IVD)	Proportion	1. Kringos, D. S., Boerma, W. G., Hutchinson, A., van der Zee, J., & Groenewegen, P. P. (2010). The breadth of primary care: a systematic literature review of its core dimensions. BMC Health Services Research, 10(1) // Friedberg MW, Coltin KL, Pearson SD, Kleinman KP, Zheng J, Singer JA, et al: Does affiliation of physician groups with one another produce higher quality primary care? J Gen Intern…
476	19	Coronary heart disease: Influenza immunisation	Process	Preventive	Screening and prevention	Safe	K - Cardiovascular	The percentage of patients with coronary heart disease who have had influenza immunisation in the preceding flu season	Numerator: Number of patients in the denominator who have had influenza immunisation in the preceding flu season; Denominator: Number of patients with coronary heart disease.	Proportion	1. Fujita K, Moles RJ, Chen TF. Quality indicators for responsible use of medicines: a systematic review. BMJ open. 2018 Jul 1;8(7):e020437. // 2. The NICE menu of general practice and clinical commissioning group indicators: The National Institute for Health and Care Excellence. 2016 https://www.nice.org.uk/Media/Default/Standards-and-indicators/indicator-menu-update-aug-16.pdf.
477	19	Proportion of patients with peripheral arterial disease with blood pressure 140/90 mmHg or less	Process	Chronic	Follow up and continuity	Effective	K - Cardiovascular	Proportion of patients aged 79 or under with peripheral arterial disease whose last blood pressure reading (measured in the last 12 months) is 140/90 mmHg or less	Numerator: Number of patients in the denominator whose last blood pressure reading in the preceding 12 months was 140/90 mmHg or less; Denominator: Number of patients aged 79 or under with peripheral arterial disease.	Proportion	1. Fujita K, Moles RJ, Chen TF. Quality indicators for responsible use of medicines: a systematic review. BMJ open. 2018 Jul 1;8(7):e020437. // 2. The NICE menu of general practice and clinical commissioning group indicators: The National Institute for Health and Care Excellence. 2016 https://www.nice.org.uk/Media/Default/Standards-and-indicators/indicator-menu-update-aug-16.pdf.
478	19	Proportion of patients with peripheral arterial disease with blood pressure 150/90 mmHg or less	Outcome	Chronic	Diagnosis	Effective	K - Cardiovascular	Proportion of patients with peripheral arterial disease whose last blood pressure reading (measured in the last 12 months) is 150/90 mmHg or less	Numerator: Number of patients in the denominator who meet all of the criteria below: • Had a BP systolic value of 150 mmHg or lower. • Had a BP diastolic value of 90 mmHg or lower. • Had these values recorded in the preceding 12 months ; Denominator: Number of patients with peripheral arterial disease	Proportion	Most cases of PAD are managed in primary care. The focus of treatment is on the cardiovascular complications of atherosclerosis (managing cardiovascular risk factors such as high blood pressure). Two small UK studies assessing clinical risk management based on the patient records of patients with PAD38,39 suggest that these patients have poor hypertension control, use low levels of statin and ant…
479	19	Peripheral arterial disease: cholesterol under 5.0 mmoll/l or less	Outcome	Chronic	Follow up and continuity	Effective	K - Cardiovascular	Proportion of patients with peripheral arterial disease in whom the last measured total cholesterol (measured in preceding 15 months) is 5.0mmol/l or less	Numerator: Number of patients in the denominator in whom the last measured total cholesterol (measured in preceding 15 months) was 5.0mmol/l or less; Denominator: Number of patients with peripheral arterial disease.	Proportion	1. Fujita K, Moles RJ, Chen TF. Quality indicators for responsible use of medicines: a systematic review. BMJ open. 2018 Jul 1;8(7):e020437. // 2. The NICE menu of general practice and clinical commissioning group indicators: The National Institute for Health and Care Excellence. 2016 https://www.nice.org.uk/Media/Default/Standards-and-indicators/indicator-menu-update-aug-16.pdf.
480	19	Patients with peripheral arterial disease taking aspirin	Process	Chronic	Treatment	Effective	K - Cardiovascular	Proportion of patients with peripheral arterial disease with a record in the preceding 12 months that aspirin or an alternative anti-platelet is being taken	Numerator: Number of patients in the denominator who have a record of aspirin or alternative anti-platelet therapy in the preceding 12 months; Denominator: Number of patients with peripheral arterial disease	Proportion	Most cases of PAD are managed in primary care. The focus of management is on the secondary prevention of CVD. It is important to reduce the cardiovascular complications of atherosclerosis through appropriate cardiovascular risk factor management. Two small UK studies assessing clinical risk management based on the patient records of patients with PAD41, 42 suggest that these patients have poor hy…
481	19	Organisational - People: GP training on cardiovascular disease	Structure	All	All	All	K - Cardiovascular	All GPs should attend ≥ 1 training/continuing medical education event on cardiovascular disease within the last 5 years	Numerator: Number of GPs that have attended ≥ 1 training/continuing medical education event on CVD within the last 5 years; Denominator: Number of general practitioners.	Proportion	1. Fujita K, Moles RJ, Chen TF. Quality indicators for responsible use of medicines: a systematic review. BMJ open. 2018 Jul 1;8(7):e020437. // 2. Petek D, Campbell S, Serec M, et al. Quality indicators of cardiovascular disease prevention for primary care in Slovenia. Zdravniski Vestnik 2012;81:687–98.
482	19	Organisational - People: GP training on cardiovascular disease, per practice	Structure	All	All	All	K - Cardiovascular	At least one general practitioner per practice should attend ≥ one training/continuing medical education event on cardiovascular disease within the last 15 months.	Numerator: Number of GPs that have attended ≥ 1 training/continuing medical education event on CVD within the last 5 years, per practice; Denominator: Number of general practioners per practice	Proportion	1. Fujita K, Moles RJ, Chen TF. Quality indicators for responsible use of medicines: a systematic review. BMJ open. 2018 Jul 1;8(7):e020437. // 2. Petek D, Campbell S, Serec M, et al. Quality indicators of cardiovascular disease prevention for primary care in Slovenia. Zdravniski Vestnik 2012;81:687–98.
483	19	Organisational - People: Nurses training on cardiovascular disease	Structure	All	All	All	K - Cardiovascular	All nurses should attend ≥ one training/continuing medical education event on cardiovascular disease within the last 5 years.	Numerator: Number of nurses that have attended ≥ 1 training/continuing medical education event on CVD within the last 5 years; Denominator: Number of nurses.	Proportion	1. Fujita K, Moles RJ, Chen TF. Quality indicators for responsible use of medicines: a systematic review. BMJ open. 2018 Jul 1;8(7):e020437. // 2. Petek D, Campbell S, Serec M, et al. Quality indicators of cardiovascular disease prevention for primary care in Slovenia. Zdravniski Vestnik 2012;81:687–98.
484	19	Organisational - People: Nurses training on cardiovascular disease per practice	Structure	All	All	All	K - Cardiovascular	At least one nurse per practice should attend ≥ one training/continuing medical education event on cardiovascular disease within the last 15 months.	Numerator: Number of nurses per practice that have attended ≥ 1 training/continuing medical education event on CVD within the last 5 years; Denominator: Number of nurses per practice.	Proportion	1. Fujita K, Moles RJ, Chen TF. Quality indicators for responsible use of medicines: a systematic review. BMJ open. 2018 Jul 1;8(7):e020437. // 2. Petek D, Campbell S, Serec M, et al. Quality indicators of cardiovascular disease prevention for primary care in Slovenia. Zdravniski Vestnik 2012;81:687–98.
485	19	Organisational - Information: Information leaflets on cardiovascular disease available	Structure	All	All	Patient-centered	K - Cardiovascular	Information leaflets about cardiovascular disease (e.g. CHD, stroke, hypertension, stopping smoking etc) should be available at the practice for patients to take home or read in the practice.	Information leaflets about CVD made available at the practice for patients to take home or read in the practice.	Yes/No	1. Fujita K, Moles RJ, Chen TF. Quality indicators for responsible use of medicines: a systematic review. BMJ open. 2018 Jul 1;8(7):e020437. // 2. Petek D, Campbell S, Serec M, et al. Quality indicators of cardiovascular disease prevention for primary care in Slovenia. Zdravniski Vestnik 2012;81:687–98.
[truncated: 1,007 more rows]
